# Supplementary material for: Tetra­aqua­bis­[2-(2-oxo-2,3-dihydro-1,3-benzoxazol-3-yl)acetato]­zinc
Source: Acta Crystallogr Sect E Struct Rep Online. 2011 Mar 12;67(Pt 4):m432. doi: 10.1107/S1600536811007999 (PMC3099829; doi:10.1107/S1600536811007999)
Supplement: Supplementary file 1 [file e-67-0m432-sup1.cif]

##############################################################################
###                                                                        ###
###        Electronic paper (Acta Crystallographica Section E)             ###
###                                                                        ###
##############################################################################
#                                                                            #
# This CIF contains the data in a paper accepted for publication in Acta     #
# Crystallographica Section E. It conforms to the requirements of Notes      #
# for Authors for Section E, and has been peer reviewed under the auspices   #
# of the IUCr Commission on Journals.                                        #
#                                                                            #
# Full details of the Crystallographic Information File format               #
# are given in the paper "The Crystallographic Information File (CIF):       #
# a New Standard Archive File for Crystallography" by S. R. Hall, F. H.      #
# Allen and I. D. Brown [Acta Cryst. (1991), A47, 655-685].                  #
#                                                                            #
# The current version of the core CIF dictionary is obtainable from          #
# ftp://ftp.iucr.org/pub/cif_core.dic. The current version number is 2.4.    #
#                                                                            #
# Software is freely available for graphical display of the structure(s) in  #
# this CIF.  For information consult the CIF home page http://www.iucr.org/  #
# cif/home.html                                                              #
#                                                                            #
# This file may be used for bona fide research purposes within the           #
# scientific community so long as proper attribution is given to the journal # 
# article from which it was obtained.                                        #
#                                                                            #
##############################################################################
                                             
data_I
_audit_creation_method     SHELXL-97
_chemical_name_systematic
;
Tetraaquabis[2-(2-oxo-2,3-dihydro-1,3-benzoxazol-3-yl)acetato]zinc
;
_chemical_name_common     ?
_chemical_formula_moiety     'C18 H20 N2 O12 Zn'
_chemical_formula_sum     'C18 H20 N2 O12 Zn'
_chemical_formula_iupac     '[Zn (C9 H6 N O4)2 (H2 O)4]'
_chemical_formula_weight     521.73
_chemical_melting_point     ?
_symmetry_cell_setting     monoclinic
_symmetry_space_group_name_H-M     'P 21/n'
_symmetry_space_group_name_Hall     '-P 2yn'
loop_
    _symmetry_equiv_pos_as_xyz
    'x, y, z'
    '-x+1/2, y+1/2, -z+1/2'
    '-x, -y, -z'
    'x-1/2, -y-1/2, z-1/2'
_cell_length_a     6.144(3)
_cell_length_b     5.3420(10)
_cell_length_c     30.595(2)
_cell_angle_alpha     90.00
_cell_angle_beta     94.80(5)
_cell_angle_gamma     90.00
_cell_volume     1000.6(6)
_cell_formula_units_Z     2
_cell_measurement_reflns_used     4608
_cell_measurement_theta_min     7.5892
_cell_measurement_theta_max     66.1937
_cell_measurement_temperature     293(2)
_exptl_crystal_description     prism
_exptl_crystal_colour     colourless
_exptl_crystal_size_max     0.50
_exptl_crystal_size_mid     0.35
_exptl_crystal_size_min     0.20
_exptl_crystal_density_diffrn     1.732
_exptl_crystal_density_meas     ?
_exptl_crystal_density_method     'not measured'
_exptl_crystal_F_000     536
_exptl_absorpt_coefficient_mu     2.382
_exptl_absorpt_correction_type     multi-scan
_exptl_absorpt_process_details     '(CrysAlis PRO; Oxford Diffraction, 2009)'
_exptl_absorpt_correction_T_min     0.72556
_exptl_absorpt_correction_T_max     1.00000
_exptl_special_details
;
;
_diffrn_ambient_temperature     293(2)
_diffrn_radiation_type     CuK\a
_diffrn_radiation_wavelength     1.54180
_diffrn_radiation_source     'Enhance (Cu) X-ray Source'
_diffrn_radiation_monochromator     graphite
_diffrn_measurement_device_type     'Oxford Diffraction Xcalibur Ruby'
_diffrn_measurement_method     \w
_diffrn_detector_area_resol_mean     10.2576
_diffrn_reflns_number     5344
_diffrn_reflns_av_R_equivalents     0.0652
_diffrn_reflns_av_sigmaI/netI     0.0611
_diffrn_reflns_theta_min     5.80
_diffrn_reflns_theta_max     66.72
_diffrn_reflns_theta_full     66.72
_diffrn_measured_fraction_theta_max     0.979
_diffrn_measured_fraction_theta_full     0.979
_diffrn_reflns_limit_h_min     -7
_diffrn_reflns_limit_h_max     6
_diffrn_reflns_limit_k_min     -3
_diffrn_reflns_limit_k_max     6
_diffrn_reflns_limit_l_min     -35
_diffrn_reflns_limit_l_max     36
_diffrn_standards_number     ?
_diffrn_standards_interval_count     ?
_diffrn_standards_interval_time     ?
_diffrn_standards_decay_%     ?
_refine_special_details
;
 Refinement of F^2^ against ALL reflections.  The weighted R-factor wR and
 goodness of fit S are based on F^2^, conventional R-factors R are based
 on F, with F set to zero for negative F^2^. The threshold expression of
 F^2^ > 2sigma(F^2^) is used only for calculating R-factors(gt) etc. and is
 not relevant to the choice of reflections for refinement.  R-factors based
 on F^2^ are statistically about twice as large as those based on F, and R-
 factors based on ALL data will be even larger. H-atoms attached to carbon
 were placed in calculated positions (C---H = 0.95 - 0.98 \%A) while those
 attached to oxygen were placed in locations derived from a difference
 map and their positions adjusted to provide reasonable geometries for the
 coordinated water molecules. All were included as riding contributions
 with isotropic displacement parameters 1.2 - 1.5 times those of the
 attached atoms.
;
_reflns_number_total     1745
_reflns_number_gt     1168
_reflns_threshold_expression     I>2\s(I)
_refine_ls_structure_factor_coef     Fsqd
_refine_ls_matrix_type     full
_refine_ls_R_factor_all     0.0859
_refine_ls_R_factor_gt     0.0530
_refine_ls_wR_factor_gt     0.1383
_refine_ls_wR_factor_ref     0.1497
_refine_ls_goodness_of_fit_ref     1.056
_refine_ls_restrained_S_all     1.056
_refine_ls_number_reflns     1745
_refine_ls_number_parameters     151
_refine_ls_number_restraints     0
_refine_ls_hydrogen_treatment     constr
_refine_ls_weighting_scheme     calc
_refine_ls_weighting_details
         'calc w=1/[\s^2^(Fo^2^)+(0.0732P)^2^+0.5645P] where P=(Fo^2^+2Fc^2^)/3'
_atom_sites_solution_hydrogens     geom
_atom_sites_solution_primary     direct
_atom_sites_solution_secondary     difmap
_refine_ls_shift/su_max     0.000
_refine_ls_shift/su_mean     0.000
_refine_diff_density_max     0.804
_refine_diff_density_min     -0.341
_refine_ls_extinction_method     none
_refine_ls_extinction_coef     ?
loop_
    _atom_type_symbol
    _atom_type_description
    _atom_type_scat_dispersion_real
    _atom_type_scat_dispersion_imag
    _atom_type_scat_source
    'C' 'C' 0.0181 0.0091
                         'International Tables Vol C Tables 4.2.6.8 and 6.1.1.4'
    'H' 'H' 0.0000 0.0000
                         'International Tables Vol C Tables 4.2.6.8 and 6.1.1.4'
    'N' 'N' 0.0311 0.0180
                         'International Tables Vol C Tables 4.2.6.8 and 6.1.1.4'
    'O' 'O' 0.0492 0.0322
                         'International Tables Vol C Tables 4.2.6.8 and 6.1.1.4'
    'Zn' 'Zn' -1.5491 0.6778
                         'International Tables Vol C Tables 4.2.6.8 and 6.1.1.4'
_computing_data_collection     'CrysAlis PRO (Oxford Diffraction, 2009)'
_computing_cell_refinement     'CrysAlis PRO (Oxford Diffraction, 2009)'
_computing_data_reduction     'CrysAlis PRO (Oxford Diffraction, 2009)'
_computing_structure_solution     'SHELXS97 (Sheldrick, 2008)'
_computing_structure_refinement     'SHELXL97 (Sheldrick, 2008)'
_computing_molecular_graphics     'XP (Bruker, 1998)'
_computing_publication_material     'SHELXL97 (Sheldrick, 2008)'
loop_
    _atom_site_type_symbol
    _atom_site_label
    _atom_site_fract_x
    _atom_site_fract_y
    _atom_site_fract_z
    _atom_site_U_iso_or_equiv
    _atom_site_adp_type
    _atom_site_calc_flag
    _atom_site_refinement_flags
    _atom_site_occupancy
    _atom_site_disorder_assembly
    _atom_site_disorder_group
    Zn Zn1 1.0000 0.0000 0.0000 0.0416(3) Uani d S 1 . .
    O O1 0.2330(6) 0.1894(7) 0.17363(12) 0.0481(9) Uani d . 1 . .
    O O2 0.1804(6) 0.4884(7) 0.12215(13) 0.0578(10) Uani d . 1 . .
    O O3 0.5737(6) -0.0487(6) 0.05893(11) 0.0432(9) Uani d . 1 . .
    O O4 0.7938(6) 0.2347(6) 0.03233(11) 0.0446(9) Uani d . 1 . .
    N N1 0.4944(7) 0.2399(8) 0.12870(14) 0.0427(10) Uani d . 1 . .
    C C1 0.2944(9) 0.3231(10) 0.13871(17) 0.0448(13) Uani d . 1 . .
    C C2 0.5608(8) 0.0474(9) 0.15703(16) 0.0386(12) Uani d . 1 . .
    C C3 0.7425(9) -0.1051(10) 0.16032(18) 0.0469(14) Uani d . 1 . .
    H H3A 0.8541 -0.0866 0.1418 0.056 Uiso calc R 1 . .
    C C4 0.7500(10) -0.2885(11) 0.19291(19) 0.0563(15) Uani d . 1 . .
    H H4A 0.8694 -0.3959 0.1962 0.068 Uiso calc R 1 . .
    C C5 0.5830(10) -0.3139(11) 0.22046(19) 0.0599(16) Uani d . 1 . .
    H H5A 0.5939 -0.4364 0.2421 0.072 Uiso calc R 1 . .
    C C6 0.4014(10) -0.1616(11) 0.21642(18) 0.0547(15) Uani d . 1 . .
    H H6A 0.2885 -0.1791 0.2346 0.066 Uiso calc R 1 . .
    C C7 0.3957(8) 0.0144(10) 0.18462(16) 0.0438(12) Uani d . 1 . .
    C C8 0.6179(9) 0.3428(10) 0.09484(17) 0.0479(14) Uani d . 1 . .
    H H8A 0.7561 0.4046 0.1083 0.057 Uiso calc R 1 . .
    H H8B 0.5385 0.4845 0.0816 0.057 Uiso calc R 1 . .
    C C9 0.6627(8) 0.1603(10) 0.05923(16) 0.0397(12) Uani d . 1 . .
    O O1W 1.1399(6) -0.1149(7) 0.06222(12) 0.0539(10) Uani d . 1 . .
    H H1A 1.1269 -0.2588 0.0711 0.065 Uiso d R 1 . .
    H H1B 1.2722 -0.0835 0.0699 0.065 Uiso d R 1 . .
    O O2W 1.2325(5) 0.2871(6) 0.00289(11) 0.0469(9) Uani d . 1 . .
    H H2A 1.3514 0.2751 -0.0076 0.056 Uiso d R 1 . .
    H H2B 1.2014 0.4359 -0.0014 0.056 Uiso d R 1 . .
loop_
    _atom_site_aniso_label
    _atom_site_aniso_U_11
    _atom_site_aniso_U_22
    _atom_site_aniso_U_33
    _atom_site_aniso_U_12
    _atom_site_aniso_U_13
    _atom_site_aniso_U_23
    Zn1 0.0426(6) 0.0316(5) 0.0524(6) 0.0037(5) 0.0147(4) 0.0050(5)
    O1 0.046(2) 0.045(2) 0.056(2) 0.0049(18) 0.0188(17) 0.0053(18)
    O2 0.059(2) 0.050(2) 0.067(3) 0.016(2) 0.0170(19) 0.014(2)
    O3 0.045(2) 0.036(2) 0.050(2) -0.0054(16) 0.0131(16) 0.0012(16)
    O4 0.052(2) 0.032(2) 0.053(2) 0.0059(16) 0.0225(17) 0.0060(17)
    N1 0.049(3) 0.038(3) 0.043(2) 0.000(2) 0.0105(19) 0.001(2)
    C1 0.043(3) 0.044(3) 0.048(3) 0.002(3) 0.009(2) -0.003(3)
    C2 0.045(3) 0.032(3) 0.039(3) -0.002(2) 0.006(2) -0.002(2)
    C3 0.042(3) 0.044(3) 0.055(4) 0.001(2) 0.003(2) -0.004(3)
    C4 0.058(4) 0.047(4) 0.062(4) 0.006(3) -0.010(3) -0.006(3)
    C5 0.080(5) 0.044(4) 0.054(4) 0.001(3) -0.006(3) 0.006(3)
    C6 0.065(4) 0.050(4) 0.050(4) -0.009(3) 0.009(3) 0.010(3)
    C7 0.051(3) 0.040(3) 0.041(3) 0.004(3) 0.009(2) -0.004(3)
    C8 0.050(3) 0.041(3) 0.054(3) -0.006(3) 0.016(3) 0.006(3)
    C9 0.040(3) 0.043(3) 0.037(3) 0.009(2) 0.006(2) 0.007(2)
    O1W 0.041(2) 0.055(2) 0.066(3) 0.0016(18) 0.0051(18) 0.016(2)
    O2W 0.048(2) 0.0305(19) 0.064(2) 0.0012(16) 0.0170(17) 0.0037(17)
_geom_special_details
;
 All e.s.d.'s (except the e.s.d. in the dihedral angle between two l.s. planes)
are estimated using the full covariance matrix. The cell e.s.d.'s are taken
into account individually in the estimation of e.s.d.'s in distances, angles
and torsion angles; correlations between e.s.d.'s in cell parameters are only
used when they are defined by crystal symmetry. An approximate (isotropic)
treatment of cell e.s.d.'s is used for estimating e.s.d.'s involving l.s.
planes.
;
loop_
    _geom_bond_atom_site_label_1
    _geom_bond_atom_site_label_2
    _geom_bond_site_symmetry_2
    _geom_bond_distance
    _geom_bond_publ_flag
    Zn1 O4 3_755 2.089(3) ?
    Zn1 O4 . 2.089(3) ?
    Zn1 O2W . 2.093(3) ?
    Zn1 O2W 3_755 2.093(3) ?
    Zn1 O1W . 2.113(4) ?
    Zn1 O1W 3_755 2.113(4) ?
    O1 C1 . 1.364(6) ?
    O1 C7 . 1.389(6) ?
    O2 C1 . 1.212(6) ?
    O3 C9 . 1.243(6) ?
    O4 C9 . 1.263(6) ?
    N1 C1 . 1.365(6) ?
    N1 C2 . 1.384(6) ?
    N1 C8 . 1.443(6) ?
    C2 C3 . 1.379(7) ?
    C2 C7 . 1.384(7) ?
    C3 C4 . 1.396(8) ?
    C3 H3A . 0.9300 ?
    C4 C5 . 1.388(8) ?
    C4 H4A . 0.9300 ?
    C5 C6 . 1.378(8) ?
    C5 H5A . 0.9300 ?
    C6 C7 . 1.351(8) ?
    C6 H6A . 0.9300 ?
    C8 C9 . 1.504(7) ?
    C8 H8A . 0.9700 ?
    C8 H8B . 0.9700 ?
    O1W H1A . 0.8218 ?
    O1W H1B . 0.8439 ?
    O2W H2A . 0.8249 ?
    O2W H2B . 0.8256 ?
loop_
    _geom_angle_atom_site_label_1
    _geom_angle_atom_site_label_2
    _geom_angle_atom_site_label_3
    _geom_angle_site_symmetry_1
    _geom_angle_site_symmetry_3
    _geom_angle
    _geom_angle_publ_flag
    O4 Zn1 O4 3_755 . 180.00(15) ?
    O4 Zn1 O2W 3_755 . 91.20(13) ?
    O4 Zn1 O2W . . 88.81(13) ?
    O4 Zn1 O2W 3_755 3_755 88.80(13) ?
    O4 Zn1 O2W . 3_755 91.20(13) ?
    O2W Zn1 O2W . 3_755 180.0 ?
    O4 Zn1 O1W 3_755 . 92.02(14) ?
    O4 Zn1 O1W . . 87.98(14) ?
    O2W Zn1 O1W . . 87.14(14) ?
    O2W Zn1 O1W 3_755 . 92.86(14) ?
    O4 Zn1 O1W 3_755 3_755 87.98(14) ?
    O4 Zn1 O1W . 3_755 92.02(14) ?
    O2W Zn1 O1W . 3_755 92.86(14) ?
    O2W Zn1 O1W 3_755 3_755 87.14(14) ?
    O1W Zn1 O1W . 3_755 180.0 ?
    C1 O1 C7 . . 107.6(4) ?
    C9 O4 Zn1 . . 124.4(3) ?
    C1 N1 C2 . . 109.0(4) ?
    C1 N1 C8 . . 125.0(4) ?
    C2 N1 C8 . . 126.0(4) ?
    O2 C1 O1 . . 121.4(5) ?
    O2 C1 N1 . . 130.0(5) ?
    O1 C1 N1 . . 108.5(4) ?
    C3 C2 N1 . . 132.8(5) ?
    C3 C2 C7 . . 120.7(5) ?
    N1 C2 C7 . . 106.5(4) ?
    C2 C3 C4 . . 116.4(5) ?
    C2 C3 H3A . . 121.8 ?
    C4 C3 H3A . . 121.8 ?
    C5 C4 C3 . . 121.4(6) ?
    C5 C4 H4A . . 119.3 ?
    C3 C4 H4A . . 119.3 ?
    C6 C5 C4 . . 121.5(6) ?
    C6 C5 H5A . . 119.3 ?
    C4 C5 H5A . . 119.3 ?
    C7 C6 C5 . . 116.6(6) ?
    C7 C6 H6A . . 121.7 ?
    C5 C6 H6A . . 121.7 ?
    C6 C7 C2 . . 123.5(5) ?
    C6 C7 O1 . . 128.1(5) ?
    C2 C7 O1 . . 108.4(4) ?
    N1 C8 C9 . . 114.4(4) ?
    N1 C8 H8A . . 108.7 ?
    C9 C8 H8A . . 108.7 ?
    N1 C8 H8B . . 108.7 ?
    C9 C8 H8B . . 108.7 ?
    H8A C8 H8B . . 107.6 ?
    O3 C9 O4 . . 125.6(5) ?
    O3 C9 C8 . . 118.7(4) ?
    O4 C9 C8 . . 115.7(5) ?
    Zn1 O1W H1A . . 121.8 ?
    Zn1 O1W H1B . . 120.1 ?
    H1A O1W H1B . . 102.2 ?
    Zn1 O2W H2A . . 123.4 ?
    Zn1 O2W H2B . . 123.4 ?
    H2A O2W H2B . . 102.3 ?
loop_
    _geom_hbond_atom_site_label_D
    _geom_hbond_atom_site_label_H
    _geom_hbond_atom_site_label_A
    _geom_hbond_site_symmetry_A
    _geom_hbond_distance_DH
    _geom_hbond_distance_HA
    _geom_hbond_distance_DA
    _geom_hbond_angle_DHA
    O2W H2B O4 3_765 0.83 2.00 2.772(5) 156
    O1W H1B O3 1_655 0.84 1.92 2.699(5) 153
    O1W H1A O2 1_645 0.82 2.07 2.799(5) 148
data_global
_journal_date_recd_electronic     2011-02-03
_journal_date_accepted     2011-03-03
_journal_name_full     'Acta Crystallographica, Section E'
_journal_year     2011
_journal_volume     67
_journal_issue      4
_journal_page_first     m432
_journal_page_last     m432
_journal_paper_category     QM
_journal_coeditor_code     MW2002
_publ_contact_author_name     ' Gavhar Karimova'
_publ_contact_author_address
;
The National University of Uzbekistan named after Mirzo Ulugbek
Faculty of chemistry
University Str., 6,
Tashkent 100779, Uzbekistan
;
_publ_contact_author_email     gavhar1979.79@mail.ru
_publ_contact_author_fax     '+998 71 146-53-21'
_publ_contact_author_phone     '+998 71 227-12-24'
_publ_section_title
;
Tetraaquabis[2-(2-oxo-2,3-dihydro-1,3-benzoxazol-3-yl)acetato]zinc
;
loop_
    _publ_author_name
    _publ_author_address
    'Jamshid Ashurov'
;
   Institute of Bioorganic Chemistry
   Academy of Sciences of Uzbekistan
   Mirzo Ulugbek Str. 83
   Tashkent 100125, Uzbekistan
;
    'Gavhar Karimova'
;  The National University of Uzbekistan named after Mirzo Ulugbek
   Faculty of Chemistry
   University Str. 6,
   Tashkent 100779, Uzbekistan
;
    'Nasir Mukhamedov'
;  S. Yunusov Institute of the Chemistry of Plant Substances
   Academy of Sciences of Uzbekistan
   Mirzo Ulugbek Str. 77,
   Tashkent 100170, Uzbekistan
;
    'Nusrat A. Parpiev'
;   The National University of Uzbekistan named after Mirzo Ulugbek
    Faculty of Chemistry
    University Str. 6,
    Tashkent 100779, Uzbekistan
;
    'Ibragimov, Bakhtijar'
;
   Institute of Bioorganic Chemistry
   Academy of Sciences of Uzbekistan
   Mirzo Ulugbek Str. 83
   Tashkent 100125, Uzbekistan
;
