# Supplementary material for: Tetra­aqua­bis­[2-(2-oxo-2,3-dihydro-1,3-benzoxazol-3-yl)acetato]­zinc
Source: Acta Crystallogr Sect E Struct Rep Online. 2011 Mar 12;67(Pt 4):m432. doi: 10.1107/S1600536811007999 (PMC3099829; doi:10.1107/S1600536811007999)
Supplement: Supplementary file 2 [file e-67-0m432-Isup2.hkl]

# 
# h,k,l, Fc-squared, Fo-squared, sigma(Fo-squared) and status flag 
# 
data_I
_shelx_title ' exp_353jam1 in P2(1)/n' 
_shelx_refln_list_code          4 
_shelx_F_calc_maximum      121.98 
_exptl_crystal_F_000       536.00 
_reflns_d_resolution_high  0.8392 
 
loop_ 
 _symmetry_equiv_pos_as_xyz 
 'x, y, z' 
 '-x+1/2, y+1/2, -z+1/2' 
 '-x, -y, -z' 
 'x-1/2, -y-1/2, z-1/2' 
 
_cell_length_a     6.1440 
_cell_length_b     5.3420 
_cell_length_c    30.5950 
_cell_angle_alpha  90.000 
_cell_angle_beta   94.800 
_cell_angle_gamma  90.000 
 
_shelx_F_squared_multiplier     1.000 
 
loop_ 
 _refln_index_h 
 _refln_index_k 
 _refln_index_l 
 _refln_F_squared_calc 
 _refln_F_squared_meas 
 _refln_F_squared_sigma 
 _refln_observed_status 
   2   0   0     1207.31     1221.76     24.15 o 
   4   0   0     1201.10     1203.32     50.49 o 
   6   0   0        0.67        1.95     31.62 o 
   1   1   0       11.61        4.33      4.78 o 
   2   1   0       28.05       73.14     17.07 o 
   3   1   0     1181.68     1395.63     32.40 o 
   4   1   0        0.74        5.05     11.49 o 
   5   1   0      402.55      415.29     22.52 o 
   6   1   0        7.61       12.03     20.22 o 
   7   1   0      147.68      174.58     31.42 o 
   0   2   0       26.13       22.39      6.23 o 
   1   2   0      929.10     1036.36     63.96 o 
   2   2   0     5836.60     6463.48     71.86 o 
   3   2   0       47.20      165.51     19.07 o 
   4   2   0       28.57       16.18     15.24 o 
   5   2   0      102.18      151.95     36.97 o 
   6   2   0       97.05       87.53     21.42 o 
   1   3   0        6.62        3.44      9.82 o 
   2   3   0        0.36      222.59     57.15 o 
   3   3   0     1315.99     1255.67     29.50 o 
   4   3   0        1.87       -7.00     24.85 o 
   5   3   0      204.90      227.42     21.43 o 
   6   3   0        8.14       34.60     18.81 o 
   0   4   0     1777.15     1591.73    113.99 o 
   1   4   0      356.94      439.73     39.35 o 
   2   4   0      362.94      408.30     19.96 o 
   3   4   0        4.65       15.93     19.45 o 
   4   4   0      598.35      616.79     29.21 o 
   5   4   0       39.81       30.19     20.89 o 
   1   5   0      110.63      371.41    100.65 o 
   2   5   0       54.43      109.23     32.64 o 
   3   5   0      189.75      211.63     20.77 o 
   4   5   0        0.06       -2.95     32.79 o 
   0   6   0      235.48      206.07     40.03 o 
   1   6   0       42.17       25.43     22.59 o 
   2   6   0       51.92      104.42     31.98 o 
  -7   0   1       68.33       33.59     21.65 o 
  -5   0   1      514.00      518.29     45.59 o 
  -3   0   1      169.26      177.16     23.48 o 
  -1   0   1       80.44       79.49      8.51 o 
   1   0   1      162.88      162.59     10.56 o 
   3   0   1       82.72       48.77     20.48 o 
   5   0   1     1633.27     1615.92     67.07 o 
   7   0   1       46.11      110.21     24.56 o 
  -7   1   1        1.02       -2.83     17.09 o 
  -6   1   1      149.90      168.42     25.66 o 
  -5   1   1      533.43      543.93     24.44 o 
  -4   1   1      348.91      339.69     16.08 o 
  -3   1   1      362.17      702.93     25.26 o 
  -2   1   1     2238.72     2314.19     18.92 o 
  -1   1   1      116.42      117.80      4.98 o 
   0   1   1     9001.43     9454.72     96.88 o 
   1   1   1        0.06        2.70      4.73 o 
   2   1   1     5286.98     5706.54     79.23 o 
   3   1   1      749.36      898.25     26.52 o 
   4   1   1      200.80      202.11     14.01 o 
   5   1   1      177.79      182.10     16.30 o 
   6   1   1        3.75        8.92     20.26 o 
   7   1   1       60.27       61.89     23.04 o 
  -6   2   1       26.93       30.38     20.50 o 
  -5   2   1       87.21      141.89     23.53 o 
  -4   2   1      110.57       88.19     14.25 o 
  -3   2   1      901.28      926.27     24.36 o 
  -2   2   1      476.42      627.85     15.85 o 
  -1   2   1     1867.28     1878.98     65.65 o 
   0   2   1      100.00       99.28      5.83 o 
   1   2   1      757.84      790.30     59.68 o 
   2   2   1      126.80      136.70      9.11 o 
   3   2   1      755.68      795.72     28.88 o 
   4   2   1       20.72       27.72     15.03 o 
   5   2   1      680.97      686.94     27.44 o 
   6   2   1       20.65       25.43     28.31 o 
  -6   3   1        1.83       13.49     18.53 o 
  -5   3   1        5.00       34.78     21.42 o 
  -4   3   1     1194.42     1155.70     33.45 o 
  -3   3   1        3.52      267.96     85.09 o 
  -2   3   1     1362.36     1414.48     37.32 o 
  -1   3   1        6.39        8.06     10.76 o 
   0   3   1     1099.67     1126.95     23.87 o 
   1   3   1       10.48       19.12     11.34 o 
   2   3   1     1466.10     1614.70     42.13 o 
   3   3   1       82.88      102.58     17.36 o 
   4   3   1        5.96       12.34     25.78 o 
   5   3   1       27.09       27.30     23.49 o 
   6   3   1       11.06       16.84     18.55 o 
  -5   4   1      204.60      201.52     20.54 o 
  -4   4   1       50.59      193.52     24.35 o 
  -3   4   1       12.45       21.62     20.26 o 
  -2   4   1      293.15      366.13     19.54 o 
  -1   4   1      519.03      584.43     32.06 o 
   0   4   1      105.44      113.29     18.94 o 
   1   4   1      197.77      222.33     24.65 o 
   2   4   1        4.48        2.50     13.15 o 
   3   4   1       25.64       22.90     20.64 o 
   4   4   1       23.69       63.31     20.64 o 
   5   4   1      233.56      231.00     31.32 o 
  -4   5   1       48.71       53.94     19.41 o 
  -3   5   1      199.40      220.36     21.20 o 
  -2   5   1      203.36      224.61     26.43 o 
  -1   5   1       92.49      180.25     33.59 o 
   0   5   1       50.89       67.49     28.83 o 
   1   5   1        0.30       30.46     23.32 o 
   2   5   1      798.88      955.01     68.86 o 
   3   5   1        7.64       19.22     19.45 o 
   4   5   1      112.10      136.62     31.46 o 
  -2   6   1        0.27       23.75     29.71 o 
  -1   6   1      216.85      235.08     45.59 o 
   0   6   1       98.30      117.24     27.13 o 
   1   6   1        3.65       28.47     41.63 o 
   2   6   1        7.61       24.82     29.35 o 
  -6   0   2      365.73      360.52     42.49 o 
  -4   0   2      511.22      510.01     35.02 o 
  -2   0   2     5534.65     5841.43     57.86 o 
   2   0   2     1346.88     1487.54     38.34 o 
   4   0   2      381.96      461.08     35.88 o 
   6   0   2      414.36      400.16     41.66 o 
  -7   1   2       26.32       26.01     18.55 o 
  -6   1   2       32.64       52.28     29.30 o 
  -5   1   2       39.08       79.65     38.88 o 
  -4   1   2      101.89      120.24     15.36 o 
  -3   1   2     1128.90     1395.68     31.94 o 
  -2   1   2       54.10      129.36     31.42 o 
  -1   1   2     1207.07     1077.36     17.40 o 
   0   1   2     2455.84     2327.91     28.63 o 
   1   1   2     5511.05     5377.85     43.40 o 
   2   1   2      244.01      218.76     11.92 o 
   3   1   2      441.18      440.21     20.29 o 
   4   1   2      209.97      237.46     15.62 o 
   5   1   2      357.48      377.23     29.78 o 
   6   1   2       32.75       32.18     20.55 o 
   7   1   2      200.15      248.28     19.57 o 
  -6   2   2      254.42      296.73     25.46 o 
  -5   2   2        7.13        4.38     20.34 o 
  -4   2   2      310.37      309.92     20.21 o 
  -3   2   2      644.09      793.41     36.85 o 
  -2   2   2     5295.12     5883.03     90.80 o 
  -1   2   2      258.52      252.23      6.94 o 
   0   2   2      931.67      875.87     33.11 o 
   1   2   2      492.78      549.63     15.08 o 
   2   2   2     1481.84     1732.52     48.19 o 
   3   2   2      558.32      609.45     20.87 o 
   4   2   2      418.74      414.23     19.44 o 
   5   2   2       42.24       47.20     15.09 o 
   6   2   2        0.26      -19.42     19.42 o 
  -6   3   2        8.82       20.96     18.01 o 
  -5   3   2      188.99      232.53     36.67 o 
  -4   3   2        1.78      236.42     98.61 o 
  -3   3   2      181.90      198.43     16.94 o 
  -2   3   2      125.72      702.31     25.33 o 
  -1   3   2      120.43      143.70     16.58 o 
   0   3   2      709.72      741.56     22.81 o 
   1   3   2     2404.11     3122.89    241.62 o 
   2   3   2        2.01        7.54      9.78 o 
   3   3   2      725.18      717.56     23.79 o 
   4   3   2      187.16      146.72     22.17 o 
   5   3   2      335.63      336.67     30.80 o 
   6   3   2        1.75       23.02     24.30 o 
  -5   4   2       32.64       77.55     18.52 o 
  -4   4   2      473.30      416.26     33.22 o 
  -3   4   2      185.04      166.29     22.10 o 
  -2   4   2       52.96      109.53     16.66 o 
  -1   4   2      166.96      196.52     29.27 o 
   0   4   2      873.50      863.68     28.60 o 
   1   4   2       21.35       23.24     13.95 o 
   2   4   2      290.38      292.11     18.23 o 
   3   4   2        0.95       -6.93     16.88 o 
   4   4   2      394.95      402.95     30.40 o 
   5   4   2       11.58       28.60     21.25 o 
  -4   5   2        2.70       -1.17     16.82 o 
  -3   5   2      174.52      233.42     22.78 o 
  -2   5   2      124.18      153.15     24.92 o 
  -1   5   2      217.98      244.82     29.38 o 
   0   5   2        7.53        3.72     24.21 o 
   1   5   2      156.92      216.16     23.22 o 
   2   5   2        3.89       32.13     23.42 o 
   3   5   2      209.42      193.59     25.26 o 
   4   5   2        9.91       10.32     24.18 o 
  -2   6   2      153.99      264.45     32.73 o 
  -1   6   2        0.10       62.97     76.31 o 
   0   6   2       10.61       33.17     23.82 o 
   1   6   2       14.98       47.30     72.86 o 
   2   6   2       71.93      119.28     31.40 o 
  -7   0   3       46.02       56.05     23.90 o 
  -5   0   3      212.94      228.34     35.32 o 
  -3   0   3      245.68      229.45     25.92 o 
  -1   0   3    12076.83    11484.54     33.90 o 
   1   0   3    14879.84    14377.17    228.32 o 
   3   0   3     2400.65     2733.52     61.12 o 
   5   0   3      562.24      557.90     44.85 o 
   7   0   3        3.99       24.48     22.06 o 
  -7   1   3       22.06       19.13     22.10 o 
  -6   1   3      350.61      400.85     30.89 o 
  -5   1   3       38.70       69.58     21.28 o 
  -4   1   3      844.25      864.93     19.91 o 
  -3   1   3      231.52      327.14     55.91 o 
  -2   1   3     4642.05     4711.08     31.56 o 
  -1   1   3       23.77       31.50      4.43 o 
   0   1   3     1295.68     1358.08     16.03 o 
   1   1   3    13468.75    13379.28     54.77 o 
   2   1   3       56.59       43.63      9.50 o 
   3   1   3     1190.59     1262.50     64.96 o 
   4   1   3       12.20        9.06     10.97 o 
   5   1   3        0.10        6.11     14.08 o 
   6   1   3      409.53      401.71     46.93 o 
   7   1   3       13.00      -11.72     20.82 o 
  -6   2   3       63.69       81.68     22.00 o 
  -5   2   3       51.04       44.45     20.39 o 
  -4   2   3       43.17       78.37     16.22 o 
  -3   2   3      488.78      580.77     28.81 o 
  -2   2   3      491.00      697.67    168.70 o 
  -1   2   3     1387.28     1374.85     17.54 o 
   0   2   3     1851.48     1995.16    151.81 o 
   1   2   3       92.52       54.04     10.07 o 
   2   2   3      259.69      308.27     11.70 o 
   3   2   3     2314.60     2426.89     42.06 o 
   4   2   3       60.94       69.59     13.75 o 
   5   2   3      138.75      168.54     16.57 o 
   6   2   3        0.62       20.02     30.74 o 
  -6   3   3       39.11       20.97     16.27 o 
  -5   3   3       34.75       84.22     20.08 o 
  -4   3   3     1502.49     1757.42     38.98 o 
  -3   3   3       61.27       65.59     15.47 o 
  -2   3   3       13.93       20.01     14.27 o 
  -1   3   3       14.14       39.21     15.35 o 
   0   3   3     1203.76     1112.76     22.20 o 
   1   3   3      146.71      172.06     11.88 o 
   2   3   3      669.31      712.20     16.95 o 
   3   3   3      271.43      249.30     17.70 o 
   4   3   3      279.96      270.92     23.93 o 
   5   3   3       24.11        0.85     23.44 o 
   6   3   3       48.92       30.72     18.53 o 
  -5   4   3      117.95      148.49     26.12 o 
  -4   4   3      121.47      185.89     41.26 o 
  -3   4   3      355.89      351.61     27.51 o 
  -2   4   3       54.29      101.85     16.08 o 
  -1   4   3      876.54      935.72     26.20 o 
   0   4   3       66.24       63.09     14.47 o 
   1   4   3      760.98      908.61     48.81 o 
   2   4   3        1.72       -2.85     12.94 o 
   3   4   3      386.27      396.56     22.51 o 
   4   4   3       14.85        5.83     23.70 o 
   5   4   3      134.99      162.23     22.52 o 
  -4   5   3      215.01      213.65     18.97 o 
  -3   5   3      141.77      174.23     21.92 o 
  -2   5   3       90.50      120.28     25.55 o 
  -1   5   3       58.39       77.99     20.82 o 
   0   5   3      212.09      210.15     27.65 o 
   1   5   3      194.44      185.20     28.35 o 
   2   5   3      134.62      146.97     32.30 o 
   3   5   3       62.27      104.35     23.97 o 
   4   5   3       47.42       66.08     19.42 o 
  -1   6   3       96.40       87.99     23.41 o 
   0   6   3        7.50        8.66     23.54 o 
   1   6   3       85.50      110.71     42.36 o 
   2   6   3       10.52       10.66     29.01 o 
  -6   0   4       69.05       91.53     33.19 o 
  -4   0   4      981.32      931.25     45.29 o 
  -2   0   4     9468.95     9319.90     58.85 o 
   0   0   4      214.00      196.33      8.51 o 
   2   0   4     1231.77     1352.31     21.24 o 
   4   0   4      139.28      131.31     25.70 o 
   6   0   4      283.47      288.63     39.96 o 
  -7   1   4       71.23       84.78     27.47 o 
  -6   1   4       14.17       -8.63     20.97 o 
  -5   1   4      278.67      292.74     26.20 o 
  -4   1   4        7.95       22.07     11.99 o 
  -3   1   4      314.55      288.28     21.73 o 
  -2   1   4       20.21       36.94      7.88 o 
  -1   1   4     2108.62     1893.82     26.89 o 
   0   1   4     1299.04     1214.82     19.97 o 
   1   1   4     4836.64     4897.66     72.48 o 
   2   1   4      516.89      557.16     15.48 o 
   3   1   4     1636.90     1821.92     45.36 o 
   4   1   4        9.82       -1.95     11.71 o 
   5   1   4      465.66      454.66     20.57 o 
   6   1   4        7.87       19.97     20.12 o 
   7   1   4       23.36       24.32     21.10 o 
  -6   2   4      288.06      334.31     27.20 o 
  -5   2   4        9.96        5.04     22.97 o 
  -4   2   4      591.46      582.41     24.34 o 
  -3   2   4      285.98      323.38     17.88 o 
  -2   2   4     7473.59     8482.81    237.53 o 
  -1   2   4      990.05     1010.98     26.42 o 
   0   2   4        5.26       16.96      3.72 o 
   1   2   4      797.71      804.38     13.83 o 
   2   2   4     2221.49     2419.52     38.24 o 
   3   2   4      594.09      608.99     19.33 o 
   4   2   4      335.62      343.07     17.62 o 
   5   2   4       82.19       79.16     14.23 o 
   6   2   4      147.96      148.45     26.66 o 
  -6   3   4        2.15       -2.88     16.09 o 
  -5   3   4      452.43      485.67     26.82 o 
  -4   3   4       88.26       84.57     20.53 o 
  -3   3   4       53.81       50.76     14.77 o 
  -2   3   4        2.09       -0.31     12.88 o 
  -1   3   4     2803.06     3034.18     51.63 o 
   0   3   4      772.80      789.62     20.86 o 
   1   3   4      940.72     1249.55     38.63 o 
   2   3   4       27.84       32.77     10.24 o 
   3   3   4      373.07      363.68     17.53 o 
   4   3   4        6.99        2.11     19.66 o 
   5   3   4      101.56       93.73     26.82 o 
   6   3   4        1.79       14.85     18.52 o 
  -5   4   4       19.57       46.02     17.59 o 
  -4   4   4      465.75      580.80     51.91 o 
  -3   4   4       23.88       33.32     21.22 o 
  -2   4   4        9.86       32.80     16.82 o 
  -1   4   4       13.52       20.72     17.05 o 
   0   4   4      564.77      544.46     19.27 o 
   1   4   4      645.27      773.33     52.53 o 
   2   4   4      184.78      179.75     17.49 o 
   3   4   4       22.91       22.56     20.17 o 
   4   4   4       78.09       76.62     27.28 o 
   5   4   4       11.29       26.14     20.08 o 
  -4   5   4       16.71       16.20     16.36 o 
  -3   5   4      251.46      250.52     25.85 o 
  -2   5   4       48.53       47.87     22.58 o 
  -1   5   4        3.03        0.65     20.72 o 
   0   5   4       92.60       58.75     26.52 o 
   1   5   4     1207.52     1265.59     41.89 o 
   2   5   4      170.89      184.33     21.40 o 
   3   5   4       64.68       62.40     27.43 o 
   4   5   4       61.65       55.31     19.74 o 
  -1   6   4      112.59      106.32     24.26 o 
   0   6   4       59.04       64.15     24.29 o 
   1   6   4       31.83       35.91     25.25 o 
   2   6   4      133.22      168.41     30.48 o 
  -7   0   5        1.91        2.80     22.88 o 
  -5   0   5      983.07      911.26     53.41 o 
  -3   0   5     2209.44     2294.41     57.50 o 
  -1   0   5      145.95      183.59      8.27 o 
   1   0   5     7771.25     7665.63     47.45 o 
   3   0   5      975.85     1013.74     40.80 o 
   5   0   5      942.22      859.07     52.91 o 
   7   0   5       74.28      125.63     22.87 o 
  -7   1   5        0.48      -16.88     23.80 o 
  -6   1   5       25.18       76.57     39.82 o 
  -5   1   5        2.54        6.55     21.10 o 
  -4   1   5      324.41      308.92     16.16 o 
  -3   1   5     1025.21     1147.59     24.59 o 
  -2   1   5     3665.66     3574.56     30.94 o 
  -1   1   5      860.67      784.19     15.90 o 
   0   1   5     7134.92     7392.43     82.25 o 
   1   1   5     7703.99     7643.76     52.06 o 
   2   1   5       34.22       19.48      9.85 o 
   3   1   5       11.98       12.82     12.10 o 
   4   1   5      460.53      426.22     18.11 o 
   5   1   5      137.44      123.23     16.03 o 
   6   1   5      197.99      220.41     25.39 o 
   7   1   5       96.41       95.57     21.87 o 
  -6   2   5       60.53       47.36     22.49 o 
  -5   2   5       63.17       86.90     22.62 o 
  -4   2   5        0.31       -6.17     14.56 o 
  -3   2   5      784.79      753.94     22.87 o 
  -2   2   5     1579.92     1838.09     32.92 o 
  -1   2   5     1605.85     1383.70     20.64 o 
   0   2   5      233.02      230.70     14.12 o 
   1   2   5        1.33        7.26      3.95 o 
   2   2   5       31.64       39.22     12.69 o 
   3   2   5     3126.07     3024.07     40.73 o 
   4   2   5      221.85      202.10     15.50 o 
   5   2   5        0.41       14.57     14.14 o 
   6   2   5        0.30      -15.56     15.56 o 
  -6   3   5      255.02      259.22     17.85 o 
  -5   3   5       23.88       60.77     18.56 o 
  -4   3   5      290.50      313.25     19.88 o 
  -3   3   5        8.71       -0.09     13.13 o 
  -2   3   5     1252.98     1200.13     26.06 o 
  -1   3   5       32.49       37.43     12.22 o 
   0   3   5     1867.92     2007.08     34.83 o 
   1   3   5       90.82       99.28     10.54 o 
   2   3   5      139.02      148.78     11.13 o 
   3   3   5      222.95      196.47     14.33 o 
   4   3   5      312.69      293.10     25.41 o 
   5   3   5      129.84      142.93     30.69 o 
   6   3   5       15.66       28.11     17.86 o 
  -5   4   5      186.87      199.52     19.86 o 
  -4   4   5       90.42       88.94     31.59 o 
  -3   4   5      518.42      505.93     55.59 o 
  -2   4   5       23.08       49.91     16.06 o 
  -1   4   5       30.84       40.25     17.41 o 
   0   4   5      183.78      177.42     16.56 o 
   1   4   5     1491.22     1705.15     91.74 o 
   2   4   5       79.04       79.51     12.62 o 
   3   4   5      311.54      293.89     25.68 o 
   4   4   5        2.46       17.18     22.40 o 
   5   4   5      169.89      182.97     42.61 o 
  -4   5   5       21.34       40.75     16.57 o 
  -3   5   5        5.49        5.49     18.11 o 
  -2   5   5      127.49      131.62     24.90 o 
  -1   5   5      267.36      246.12     26.45 o 
   0   5   5      293.17      257.23     27.16 o 
   1   5   5      125.08      110.57     23.51 o 
   2   5   5      298.84      303.02     27.60 o 
   3   5   5        7.70       32.48     35.18 o 
   4   5   5        6.17      -19.44     19.44 o 
  -1   6   5        0.29        9.58     22.99 o 
   0   6   5       25.89       11.64     28.31 o 
   1   6   5      131.71      127.94     51.30 o 
  -6   0   6        0.55       22.86     28.28 o 
  -4   0   6     6524.51     5801.12    103.50 o 
  -2   0   6      402.92      522.37     15.47 o 
   0   0   6    10248.27     9259.19    142.68 o 
   2   0   6      542.45      597.01     19.24 o 
   4   0   6     2865.08     2840.16     97.07 o 
   6   0   6        0.85        7.54     27.28 o 
  -7   1   6       39.51       55.19     16.05 o 
  -6   1   6        2.96       -1.66     21.01 o 
  -5   1   6      365.67      399.84     28.90 o 
  -4   1   6        2.79        5.68     11.68 o 
  -3   1   6     1023.92     1032.26     23.81 o 
  -2   1   6     1158.56     1355.55     16.23 o 
  -1   1   6     4377.91     4291.48     99.30 o 
   0   1   6     3819.62     3793.20     32.11 o 
   1   1   6      432.45      497.16     18.11 o 
   2   1   6      779.76      770.58     22.22 o 
   3   1   6     1092.79     1023.51     20.79 o 
   4   1   6       47.79       33.19     11.98 o 
   5   1   6      556.84      572.78     22.20 o 
   6   1   6       19.54       17.40     19.43 o 
  -6   2   6      191.78      247.81     21.07 o 
  -5   2   6        0.42        1.79     22.54 o 
  -4   2   6       54.07       59.94     15.98 o 
  -3   2   6      448.68      454.90     24.91 o 
  -2   2   6     3497.65     3571.05     45.35 o 
  -1   2   6      242.02      252.56     14.90 o 
   0   2   6      112.15       92.63      7.06 o 
   1   2   6      166.15      191.74      6.10 o 
   2   2   6     4826.25     5459.65     58.21 o 
   3   2   6       48.13       39.62     11.71 o 
   4   2   6       12.56        6.82     12.82 o 
   5   2   6       24.20        6.72     13.98 o 
   6   2   6      123.57      128.79     15.09 o 
  -6   3   6        1.36       10.02     16.24 o 
  -5   3   6        5.55        7.05     17.33 o 
  -4   3   6       11.37        0.91     14.58 o 
  -3   3   6      419.28      420.92     20.19 o 
  -2   3   6        2.35       23.40     18.69 o 
  -1   3   6      738.44      651.99     17.72 o 
   0   3   6      182.02      158.60     10.43 o 
   1   3   6      870.54      831.83     16.72 o 
   2   3   6      350.83      318.25     24.26 o 
   3   3   6      654.66      626.44     19.29 o 
   4   3   6      174.66      159.58     22.03 o 
   5   3   6      189.08      192.60     27.20 o 
   6   3   6        1.92        0.04     17.28 o 
  -5   4   6        1.34        6.39     17.17 o 
  -4   4   6      375.70      383.44     32.15 o 
  -3   4   6       21.22       36.07     18.21 o 
  -2   4   6       22.02       44.15     17.35 o 
  -1   4   6       21.20       43.85     17.12 o 
   0   4   6     1675.72     1591.64     33.67 o 
   1   4   6      208.64      193.63     15.42 o 
   2   4   6      711.22      754.38     23.46 o 
   3   4   6      138.48      102.56     21.28 o 
   4   4   6        8.67        9.34     22.85 o 
   5   4   6        2.80      -18.61     18.61 o 
  -4   5   6       38.07       26.74     16.67 o 
  -3   5   6      106.67       93.16     19.02 o 
  -2   5   6      227.14      248.74     26.05 o 
  -1   5   6      371.96      321.92     24.33 o 
   0   5   6        0.05       23.19     27.80 o 
   1   5   6       63.36       50.59     22.78 o 
   2   5   6        0.09        8.31     25.94 o 
   3   5   6       55.42       82.93     22.09 o 
   4   5   6        3.37      -10.12     35.95 o 
  -1   6   6      140.93      142.00     34.73 o 
   0   6   6       45.14       54.31     31.67 o 
   1   6   6        2.06       11.27     23.70 o 
  -7   0   7       19.91        7.79     22.39 o 
  -5   0   7       36.96      -12.91     30.55 o 
  -3   0   7      818.14      828.81     37.72 o 
  -1   0   7     1938.43     1860.05     25.54 o 
   1   0   7     9911.01    10020.32     62.81 o 
   3   0   7        5.69       21.83     17.69 o 
   5   0   7      165.52      146.77     33.88 o 
   7   0   7       50.09       77.50     21.74 o 
  -7   1   7        8.28        2.98     16.44 o 
  -6   1   7      135.40      176.45     23.60 o 
  -5   1   7      202.92      181.35     24.75 o 
  -4   1   7     1208.46     1148.53     28.91 o 
  -3   1   7      103.57       91.13     10.57 o 
  -2   1   7     6860.87     7188.10     46.21 o 
  -1   1   7     2287.27     2185.74     62.64 o 
   0   1   7        5.13       20.06      9.38 o 
   1   1   7     5248.97     5222.64    215.22 o 
   2   1   7      355.58      307.50     19.88 o 
   3   1   7      234.62      261.78     14.67 o 
   4   1   7     1163.51      994.14     24.77 o 
   5   1   7       19.91       16.67     14.28 o 
   6   1   7        7.41        2.60     18.80 o 
  -6   2   7        0.08       -0.25     15.08 o 
  -5   2   7      270.40      271.20     27.63 o 
  -4   2   7        3.28        2.51     14.50 o 
  -3   2   7      899.81      801.14     29.82 o 
  -2   2   7      505.82      544.92     22.33 o 
  -1   2   7     2218.62     2265.12     36.61 o 
   0   2   7      573.73      598.94     21.20 o 
   1   2   7     2042.09     1958.39     32.02 o 
   2   2   7        6.65       16.42      9.83 o 
   3   2   7     1124.02     1080.80     21.98 o 
   4   2   7        6.48       12.45     12.96 o 
   5   2   7      326.98      327.75     19.83 o 
   6   2   7        0.08        2.41     14.01 o 
  -6   3   7      284.90      325.87     22.27 o 
  -5   3   7        1.95      -10.60     17.01 o 
  -4   3   7      250.90      263.97     18.43 o 
  -3   3   7       92.76      113.18     17.30 o 
  -2   3   7      109.21       73.35     16.12 o 
  -1   3   7      173.37      193.59     16.33 o 
   0   3   7     1095.00     1116.05     19.13 o 
   1   3   7       78.73       72.68     13.05 o 
   2   3   7      600.27      621.77     17.58 o 
   3   3   7       11.18        5.33     12.31 o 
   4   3   7      181.10      176.96     22.49 o 
   5   3   7      111.63      110.93     25.51 o 
   6   3   7       24.03       41.79     17.39 o 
  -5   4   7      148.20      148.47     19.15 o 
  -4   4   7      188.88      189.97     20.74 o 
  -3   4   7      103.01      141.69     25.75 o 
  -2   4   7        0.00        2.33     14.92 o 
  -1   4   7       84.45       72.65     15.01 o 
   0   4   7      190.01      186.64     18.99 o 
   1   4   7      807.40      774.86     23.59 o 
   2   4   7      745.05      704.63     19.37 o 
   3   4   7       22.36       28.03     15.37 o 
   4   4   7       14.91       50.69     23.89 o 
   5   4   7       76.68       80.27     26.41 o 
  -4   5   7       11.30       28.14     19.05 o 
  -3   5   7       51.47       52.19     18.51 o 
  -2   5   7      420.25      339.09     36.23 o 
  -1   5   7      113.03       68.68     20.97 o 
   0   5   7      107.35      105.27     28.04 o 
   1   5   7       42.48       39.71     23.89 o 
   2   5   7      431.52      426.21     44.85 o 
   3   5   7       25.04       -2.73     21.03 o 
   4   5   7       21.82       32.04     28.59 o 
  -1   6   7      499.81      373.07     39.98 o 
   0   6   7       48.25       77.81     24.16 o 
   1   6   7      115.27      422.43    225.54 o 
  -6   0   8      496.90      422.88     44.50 o 
  -4   0   8     3948.10     3729.84     86.01 o 
  -2   0   8      582.64      500.83     29.42 o 
   0   0   8       99.65       70.69     12.15 o 
   2   0   8     2053.98     2081.43     50.69 o 
   4   0   8      907.90      921.90     31.53 o 
   6   0   8      217.77      204.09     35.45 o 
  -7   1   8       38.53       27.11     13.03 o 
  -6   1   8        1.13       24.86     20.51 o 
  -5   1   8        0.63       -0.70     19.68 o 
  -4   1   8       43.13       26.45     12.33 o 
  -3   1   8     1092.97     1003.63     36.24 o 
  -2   1   8      579.95      583.24     16.00 o 
  -1   1   8      675.46      674.74     10.32 o 
   0   1   8     4314.33     4224.94     28.57 o 
   1   1   8     7932.50     8066.18    135.70 o 
   2   1   8      110.00      122.97     12.55 o 
   3   1   8     2285.27     2305.94     29.92 o 
   4   1   8      145.07      144.09     14.49 o 
   5   1   8      121.05      117.34     18.67 o 
   6   1   8       25.15       33.16     19.56 o 
  -6   2   8      388.95      381.26     26.43 o 
  -5   2   8      484.43      418.69     25.25 o 
  -4   2   8      366.30      333.99     22.18 o 
  -3   2   8      114.72      144.89     19.33 o 
  -2   2   8      327.23      255.02     18.74 o 
  -1   2   8       22.50       14.69      9.50 o 
   0   2   8      255.95      205.18     11.56 o 
   1   2   8      186.53      167.28     15.30 o 
   2   2   8      122.09      149.81      9.47 o 
   3   2   8       57.99       57.92     14.52 o 
   4   2   8      233.13      195.58     16.64 o 
   5   2   8       11.01       20.43     14.44 o 
   6   2   8       47.07       40.28     13.50 o 
  -6   3   8       11.39       -3.94     18.39 o 
  -5   3   8        9.72       -1.54     17.98 o 
  -4   3   8      188.73      173.88     17.35 o 
  -3   3   8     1177.09     1150.70     31.35 o 
  -2   3   8       11.77       12.79     16.01 o 
  -1   3   8     2883.91     2919.57     36.89 o 
   0   3   8      592.95      587.76     17.46 o 
   1   3   8      309.48      301.89     14.10 o 
   2   3   8     1113.98     1025.43     21.18 o 
   3   3   8      496.99      480.33     17.84 o 
   4   3   8        8.78       12.69     18.61 o 
   5   3   8       25.76       26.89     18.78 o 
  -5   4   8       54.22       76.07     27.02 o 
  -4   4   8      433.91      420.10     25.27 o 
  -3   4   8      170.10      137.00     19.51 o 
  -2   4   8      124.88      147.43     16.45 o 
  -1   4   8       41.48       43.74     14.52 o 
   0   4   8     1269.20     1211.40     31.07 o 
   1   4   8        4.27       -4.25     16.48 o 
   2   4   8      258.43      245.92     14.67 o 
   3   4   8      133.85       92.34     16.88 o 
   4   4   8       44.99       36.25     22.80 o 
   5   4   8        0.08        1.34     17.40 o 
  -4   5   8        1.70       -0.97     18.85 o 
  -3   5   8       50.87       38.37     18.53 o 
  -2   5   8       68.87       96.26     22.48 o 
  -1   5   8      227.77      183.34     26.81 o 
   0   5   8       37.41       29.91     21.90 o 
   1   5   8      297.07      276.24     24.83 o 
   2   5   8       77.93       66.59     27.44 o 
   3   5   8      141.73      127.79     39.58 o 
  -1   6   8       78.23      128.13     33.34 o 
   0   6   8       47.45      215.21    140.22 o 
   1   6   8       39.86      314.01    165.18 o 
  -7   0   9       16.64        2.52     16.83 o 
  -5   0   9      404.26      350.12     39.93 o 
  -3   0   9      612.98      565.39     35.40 o 
  -1   0   9     1668.74     1745.71     27.52 o 
   1   0   9     1344.23     1363.61     23.15 o 
   3   0   9     1043.12     1047.77     48.64 o 
   5   0   9      289.16      273.80     38.75 o 
  -7   1   9       25.63       21.44     12.78 o 
  -6   1   9      254.69      274.79     25.49 o 
  -5   1   9       15.01       22.40     20.59 o 
  -4   1   9     1488.18     1493.06     32.42 o 
  -3   1   9      546.12      561.86     29.38 o 
  -2   1   9     3039.06     3178.50     37.66 o 
  -1   1   9      349.71      322.98      7.84 o 
   0   1   9     4575.95     4416.06     68.86 o 
   1   1   9       85.61       80.56      6.01 o 
   2   1   9     1934.63     1973.18     44.37 o 
   3   1   9      140.59      169.89     14.31 o 
   4   1   9      229.23      213.21     15.84 o 
   5   1   9       88.31       82.40     15.30 o 
   6   1   9      150.79      132.15     21.16 o 
  -6   2   9       16.52       41.05     17.42 o 
  -5   2   9      110.22      113.80     16.90 o 
  -4   2   9      420.08      373.09     22.59 o 
  -3   2   9      283.88      230.27     18.36 o 
  -2   2   9       49.64       69.93     12.24 o 
  -1   2   9     6491.56     6181.72    159.93 o 
   0   2   9        1.50        0.03      8.94 o 
   1   2   9     5611.42     5625.77    137.83 o 
   2   2   9      779.21      772.72     18.63 o 
   3   2   9      780.72      752.47     22.85 o 
   4   2   9        0.51        2.99     13.66 o 
   5   2   9      112.06      139.03     15.66 o 
   6   2   9        2.04      -15.96     15.96 o 
  -6   3   9       71.97      102.94     21.41 o 
  -5   3   9       38.46       26.82     14.62 o 
  -4   3   9      703.92      719.48     24.60 o 
  -3   3   9        4.90       15.33     16.73 o 
  -2   3   9        0.74       12.80     13.53 o 
  -1   3   9      237.15      261.48     14.41 o 
   0   3   9     1583.17     1557.54     34.46 o 
   1   3   9        8.54       11.45     10.00 o 
   2   3   9       41.62       43.99     11.71 o 
   3   3   9      108.61      103.31     13.97 o 
   4   3   9      174.80      153.03     22.80 o 
   5   3   9       43.79       39.30     17.86 o 
  -5   4   9       37.11       39.35     28.90 o 
  -4   4   9       96.83       83.81     17.93 o 
  -3   4   9       32.53       36.51     15.79 o 
  -2   4   9      100.11      111.59     16.14 o 
  -1   4   9      685.02      609.53     21.86 o 
   0   4   9       70.45       82.39     15.28 o 
   1   4   9      940.54      998.49     40.67 o 
   2   4   9        5.16        9.69     12.63 o 
   3   4   9      100.27      112.04     17.99 o 
   4   4   9        0.32       -0.84     20.08 o 
   5   4   9        6.86      -13.82     17.65 o 
  -4   5   9       78.92      103.67     20.76 o 
  -3   5   9       10.25        9.55     18.60 o 
  -2   5   9      473.09      456.78     45.68 o 
  -1   5   9       40.00       63.22     27.61 o 
   0   5   9       21.37       13.04     24.35 o 
   1   5   9        0.31       12.11     20.13 o 
   2   5   9      186.48      152.99     29.54 o 
   3   5   9       55.95       43.52     21.83 o 
  -1   6   9      221.78      207.25     33.96 o 
   0   6   9        0.10      130.43     85.23 o 
   1   6   9        5.03      271.35     32.06 o 
  -6   0  10        1.73       22.52     30.75 o 
  -4   0  10     1063.55     1025.43     40.64 o 
  -2   0  10       19.34       36.92     17.34 o 
   0   0  10      336.19      257.14     22.84 o 
   2   0  10     2118.97     2169.08     54.01 o 
   4   0  10      245.60      215.31     21.66 o 
   6   0  10       58.10       70.70     28.84 o 
  -7   1  10       22.38       11.29     12.76 o 
  -6   1  10       15.26        5.14     21.32 o 
  -5   1  10      449.22      409.53     29.49 o 
  -4   1  10      339.84      334.96     17.57 o 
  -3   1  10     3075.87     2825.21     73.05 o 
  -2   1  10      900.71      974.12     19.71 o 
  -1   1  10      754.23      723.22     11.37 o 
   0   1  10      318.03      296.56     12.47 o 
   1   1  10     5535.07     5417.90     35.29 o 
   2   1  10      227.80      274.89     15.89 o 
   3   1  10      643.97      624.33     22.95 o 
   4   1  10       36.31       50.77     13.66 o 
   5   1  10        6.19       25.53     14.25 o 
   6   1  10       30.04       30.91     17.41 o 
  -6   2  10      591.82      480.90     25.77 o 
  -5   2  10      124.59      129.11     15.11 o 
  -4   2  10        7.76        9.35     13.51 o 
  -3   2  10      388.47      395.73     33.86 o 
  -2   2  10     2329.00     2326.24     44.25 o 
  -1   2  10        4.56       -4.68     13.67 o 
   0   2  10      133.72      110.76     16.59 o 
   1   2  10       17.68       36.99     13.05 o 
   2   2  10      124.40      112.80     10.64 o 
   3   2  10       10.11       12.88     12.90 o 
   4   2  10      670.07      575.22     26.58 o 
   5   2  10       89.74       86.84     14.76 o 
   6   2  10      149.13      151.24     13.63 o 
  -6   3  10        1.47       -1.09     18.61 o 
  -5   3  10      495.50      532.09     31.51 o 
  -4   3  10      140.13      152.99     17.26 o 
  -3   3  10      123.55      100.88     17.65 o 
  -2   3  10       65.44       62.54     13.11 o 
  -1   3  10     1075.42     1051.98     26.93 o 
   0   3  10       11.71        8.03     12.27 o 
   1   3  10      707.39      678.43     17.69 o 
   2   3  10        0.59        4.50     11.18 o 
   3   3  10      979.95      947.63     31.74 o 
   4   3  10        8.37       16.53     19.30 o 
   5   3  10       27.86       29.88     16.80 o 
  -5   4  10       44.74       41.14     19.18 o 
  -4   4  10      130.98      127.49     23.15 o 
  -3   4  10       48.17       65.08     15.03 o 
  -2   4  10      253.90      227.21     17.99 o 
  -1   4  10        6.16       -6.24     13.30 o 
   0   4  10      766.20      714.90     23.26 o 
   1   4  10        5.14       -4.26     17.10 o 
   2   4  10       19.63        4.95     12.15 o 
   3   4  10        6.15      -16.95     16.95 o 
   4   4  10      182.70      212.27     25.64 o 
   5   4  10       15.05        2.31     21.76 o 
  -4   5  10       12.77       -9.23     18.31 o 
  -3   5  10      504.25      460.98     29.05 o 
  -2   5  10        0.52       -5.60     21.78 o 
  -1   5  10        5.40        5.52     18.42 o 
   0   5  10      208.90      196.38     24.04 o 
   1   5  10      539.01      444.32     23.88 o 
   2   5  10        0.77        0.64     18.94 o 
   3   5  10        1.69       44.71     21.95 o 
   0   6  10      192.47      380.89     35.34 o 
  -7   0  11       26.50        2.01     39.77 o 
  -5   0  11     1143.14      961.28     56.01 o 
  -3   0  11     4809.84     5088.50     81.55 o 
  -1   0  11     3674.60     3757.45    140.05 o 
   1   0  11     3713.76     3873.10    115.42 o 
   3   0  11      295.44      289.36     21.55 o 
   5   0  11      195.79      159.25     36.06 o 
  -7   1  11        8.04       -6.87     21.49 o 
  -6   1  11      108.86      100.75     18.70 o 
  -5   1  11       52.59       20.44     22.06 o 
  -4   1  11      671.56      618.84     21.30 o 
  -3   1  11       83.90       83.44     17.41 o 
  -2   1  11      502.62      582.77     23.50 o 
  -1   1  11      831.25      873.81     28.95 o 
   0   1  11      917.74      872.54     18.03 o 
   1   1  11     3004.42     3007.68     35.75 o 
   2   1  11     3863.23     4180.91     56.13 o 
   3   1  11     1807.55     1776.65     44.08 o 
   4   1  11      405.74      383.35     22.69 o 
   5   1  11       17.11       45.86     14.79 o 
   6   1  11       83.44       78.40     19.58 o 
  -6   2  11       12.44       30.38     16.85 o 
  -5   2  11      275.33      250.07     19.72 o 
  -4   2  11        0.61       16.94     14.04 o 
  -3   2  11      745.90      654.14     27.91 o 
  -2   2  11      120.12      152.70     19.90 o 
  -1   2  11     2556.61     2370.22     97.65 o 
   0   2  11      136.70      123.30     17.58 o 
   1   2  11      440.05      496.35     25.45 o 
   2   2  11      310.51      287.80     15.00 o 
   3   2  11      572.02      547.11     19.06 o 
   4   2  11       14.10       10.81     13.73 o 
   5   2  11        2.77      -13.57     13.57 o 
   6   2  11        3.25        3.20     13.54 o 
  -6   3  11       71.32      104.98     18.29 o 
  -5   3  11       23.16       25.29     17.43 o 
  -4   3  11        0.56        8.59     18.16 o 
  -3   3  11       78.40       78.53     21.14 o 
  -2   3  11      657.82      662.14     22.41 o 
  -1   3  11      494.47      454.22     19.91 o 
   0   3  11     1870.07     1717.69     29.90 o 
   1   3  11      102.70      100.23     10.81 o 
   2   3  11      134.51      121.19     14.54 o 
   3   3  11      177.22      156.97     16.19 o 
   4   3  11       97.34      112.07     20.86 o 
   5   3  11       20.52       24.87     16.49 o 
  -5   4  11       53.42       74.96     21.09 o 
  -4   4  11        8.39       -0.81     19.95 o 
  -3   4  11     1116.08     1025.74     43.63 o 
  -2   4  11      179.68      166.72     17.12 o 
  -1   4  11      371.17      364.71     17.13 o 
   0   4  11       36.79       45.82     15.91 o 
   1   4  11      381.99      333.74     21.54 o 
   2   4  11       62.37       63.62     13.39 o 
   3   4  11      123.95      110.39     16.23 o 
   4   4  11        0.10       12.25     24.64 o 
   5   4  11       81.00       76.10     22.03 o 
  -4   5  11       40.81       39.27     26.75 o 
  -3   5  11        7.40      -11.61     20.95 o 
  -2   5  11       97.77       86.78     28.92 o 
  -1   5  11       47.24       26.73     20.75 o 
   0   5  11      266.96      234.52     20.24 o 
   1   5  11        5.05      -17.52     17.52 o 
   2   5  11      227.87      262.03     39.93 o 
   3   5  11       10.85      167.07     77.57 o 
  -6   0  12        0.30       14.85     29.45 o 
  -4   0  12      512.08      451.19     54.70 o 
  -2   0  12      718.01      777.68     33.82 o 
   0   0  12      698.77      583.22     20.52 o 
   2   0  12     2159.35     2368.48     58.93 o 
   4   0  12     1016.86     1021.58     28.54 o 
   6   0  12       10.99      -12.22     24.97 o 
  -6   1  12      239.64      192.95     26.87 o 
  -5   1  12      730.35      741.70     51.58 o 
  -4   1  12        9.33       -4.87     12.99 o 
  -3   1  12      825.67      775.87     29.89 o 
  -2   1  12      434.42      507.11     22.53 o 
  -1   1  12     4287.77     4209.12     40.77 o 
   0   1  12     1220.28     1214.94     21.42 o 
   1   1  12      528.25      491.28     11.56 o 
   2   1  12      130.95      147.18     15.01 o 
   3   1  12       34.54       34.89     16.22 o 
   4   1  12      162.19      128.19     18.65 o 
   5   1  12       20.01       31.33     14.75 o 
   6   1  12        1.97       -1.23     17.29 o 
  -6   2  12      177.86      195.43     26.86 o 
  -5   2  12        2.39       14.40     15.50 o 
  -4   2  12       60.26       52.74     14.59 o 
  -3   2  12       52.27       50.31     15.29 o 
  -2   2  12     1590.97     1490.64     30.01 o 
  -1   2  12      135.78      143.89     17.83 o 
   0   2  12     1437.54     1526.10     95.02 o 
   1   2  12     1112.83     1154.86     30.19 o 
   2   2  12     3177.47     3200.30     34.68 o 
   3   2  12      119.82      120.26     14.26 o 
   4   2  12      574.80      547.06     25.57 o 
   5   2  12        0.16       -8.47     12.51 o 
   6   2  12       48.37       55.87     18.59 o 
  -6   3  12        2.28       11.32     24.42 o 
  -5   3  12      491.95      488.60     39.37 o 
  -4   3  12      227.55      182.58     21.18 o 
  -3   3  12     1062.93      931.48     38.80 o 
  -2   3  12       88.63       82.25     13.93 o 
  -1   3  12      336.13      309.09     16.18 o 
   0   3  12      237.23      203.02     17.25 o 
   1   3  12      595.47      560.85     30.45 o 
   2   3  12        6.37       16.68     12.91 o 
   3   3  12       36.35       26.07     14.52 o 
   4   3  12       34.39       30.97     20.00 o 
   5   3  12      105.36      102.94     17.85 o 
  -5   4  12       20.51       36.71     19.30 o 
  -4   4  12       10.18       31.04     15.71 o 
  -3   4  12       71.63       61.86     20.24 o 
  -2   4  12      224.20      210.78     17.45 o 
  -1   4  12        5.66       21.86     14.81 o 
   0   4  12       66.33       51.39     17.17 o 
   1   4  12      210.37      229.63     23.17 o 
   2   4  12      402.57      394.04     17.38 o 
   3   4  12        1.92       -8.70     15.64 o 
   4   4  12       62.69       61.19     20.97 o 
  -3   5  12      123.21      115.16     22.78 o 
  -2   5  12       30.59       41.11     32.66 o 
  -1   5  12      348.82      291.10     26.27 o 
   0   5  12       15.40       18.86     19.51 o 
   1   5  12       58.76       18.72     23.95 o 
   2   5  12        0.67      -18.70     20.82 o 
   3   5  12       70.17       23.52     34.79 o 
  -7   0  13      149.69      136.66     24.98 o 
  -5   0  13      501.83      466.13     48.09 o 
  -3   0  13     1809.49     1766.18     50.47 o 
  -1   0  13       40.79       10.19     17.48 o 
   1   0  13      845.38      842.28     22.53 o 
   3   0  13      814.77      762.66     31.26 o 
   5   0  13        3.47       -5.88     31.13 o 
  -6   1  13      261.72      249.30     33.97 o 
  -5   1  13      220.92      211.90     25.29 o 
  -4   1  13      298.28      258.09     16.98 o 
  -3   1  13       33.63       31.29     13.42 o 
  -2   1  13        3.64        3.57     13.55 o 
  -1   1  13      192.11      148.43     11.46 o 
   0   1  13     3492.64     3654.15     42.79 o 
   1   1  13      603.56      607.35     18.38 o 
   2   1  13     1400.16     1339.54     30.79 o 
   3   1  13      439.70      446.50     23.80 o 
   4   1  13      388.51      342.39     22.20 o 
   5   1  13      315.00      305.07     18.45 o 
   6   1  13       12.02        8.34     16.49 o 
  -6   2  13       20.53       35.01     19.79 o 
  -5   2  13      122.08      150.47     15.23 o 
  -4   2  13       16.78       17.04     14.49 o 
  -3   2  13     1062.80      925.90     28.34 o 
  -2   2  13      117.88      126.40     16.06 o 
  -1   2  13      563.85      518.64     27.25 o 
   0   2  13      374.44      354.90     23.79 o 
   1   2  13      698.48      677.09     17.20 o 
   2   2  13       24.43       28.98     12.99 o 
   3   2  13        0.38        7.41     12.12 o 
   4   2  13       12.34       16.86     17.52 o 
   5   2  13       27.26       37.09     12.49 o 
   6   2  13        0.29        0.81     23.56 o 
  -5   3  13       14.42       32.71     16.56 o 
  -4   3  13       34.82       61.76     18.69 o 
  -3   3  13        7.16       23.05     20.97 o 
  -2   3  13      530.99      483.91     21.38 o 
  -1   3  13        1.34       -8.90     13.73 o 
   0   3  13     1202.03     1142.83     26.96 o 
   1   3  13      419.91      389.51     16.49 o 
   2   3  13      142.89      145.55     15.07 o 
   3   3  13       76.46       63.05     15.52 o 
   4   3  13      586.34      606.68     28.34 o 
   5   3  13        0.08        2.82     16.21 o 
  -5   4  13       40.38       26.64     18.51 o 
  -4   4  13      118.58      107.91     16.99 o 
  -3   4  13      678.96      681.97     48.36 o 
  -2   4  13      153.48      129.43     16.70 o 
  -1   4  13      476.77      457.28     20.97 o 
   0   4  13       56.85       53.31     17.78 o 
   1   4  13      156.34      129.86     22.40 o 
   2   4  13      142.52      151.27     14.65 o 
   3   4  13      116.62      138.63     16.35 o 
   4   4  13       16.46       17.39     21.27 o 
  -3   5  13       70.19       72.95     35.02 o 
  -2   5  13      268.35      268.64     54.75 o 
  -1   5  13        2.00       -3.82     16.83 o 
   0   5  13        6.96        2.28     19.31 o 
   1   5  13        2.59       24.49     42.12 o 
   2   5  13      100.75       91.34     29.44 o 
  -6   0  14      190.18      192.76     29.72 o 
  -4   0  14      745.15      676.14     30.84 o 
  -2   0  14     1468.67     1641.29     46.90 o 
   0   0  14     4145.14     3763.17     45.79 o 
   2   0  14     2391.24     2484.02     46.55 o 
   4   0  14        0.45       -3.35     16.45 o 
   6   0  14       26.43       30.89     22.79 o 
  -6   1  14       99.55       87.22     18.30 o 
  -5   1  14      126.37      140.87     20.93 o 
  -4   1  14        0.12        8.25     14.70 o 
  -3   1  14      638.22      564.44     23.38 o 
  -2   1  14      199.64      199.25     15.39 o 
  -1   1  14     1753.18     1623.75     29.19 o 
   0   1  14       55.40       58.32     11.37 o 
   1   1  14      555.74      599.21     18.24 o 
   2   1  14      241.76      240.49     12.52 o 
   3   1  14      102.08       97.15     14.00 o 
   4   1  14       19.46        2.36     16.29 o 
   5   1  14      166.43      173.58     16.58 o 
   6   1  14       13.05       15.35     16.67 o 
  -6   2  14       60.62       74.12     19.63 o 
  -5   2  14        2.13       14.65     13.66 o 
  -4   2  14      635.81      563.20     20.00 o 
  -3   2  14      214.68      231.55     18.54 o 
  -2   2  14      122.68      128.12     15.75 o 
  -1   2  14     1272.97     1348.64     36.68 o 
   0   2  14      556.64      584.60     22.60 o 
   1   2  14      507.08      441.70     18.78 o 
   2   2  14      529.42      511.68     20.71 o 
   3   2  14      163.23      158.74     14.39 o 
   4   2  14      195.20      166.35     21.64 o 
   5   2  14        6.40       14.71     13.93 o 
  -5   3  14      177.20      203.39     20.32 o 
  -4   3  14      122.95       85.64     20.07 o 
  -3   3  14       14.73       24.39     20.56 o 
  -2   3  14      947.25      868.25     28.96 o 
  -1   3  14      854.15      800.08     37.88 o 
   0   3  14       76.81       80.14     17.46 o 
   1   3  14      488.34      476.24     19.88 o 
   2   3  14      246.97      207.68     16.31 o 
   3   3  14      263.10      251.88     17.98 o 
   4   3  14        1.66        2.61     19.16 o 
   5   3  14       21.58       30.78     16.13 o 
  -5   4  14        5.18       14.55     18.46 o 
  -4   4  14      367.24      331.22     21.76 o 
  -3   4  14        7.88       17.95     17.39 o 
  -2   4  14      524.96      458.08     24.39 o 
  -1   4  14      567.06      536.18     24.49 o 
   0   4  14       51.87       36.30     18.96 o 
   1   4  14       35.88       18.66     20.98 o 
   2   4  14      247.92      238.30     18.22 o 
   3   4  14        0.45        7.96     15.59 o 
   4   4  14       91.25      119.46     29.63 o 
  -3   5  14      114.49      100.10     31.60 o 
  -2   5  14        9.97       33.64     23.70 o 
  -1   5  14      274.91      280.45     19.72 o 
   0   5  14       26.12       20.61     19.39 o 
   1   5  14       44.42       47.49     18.51 o 
   2   5  14        4.46       -2.91     23.40 o 
  -5   0  15        8.18      -11.13     22.37 o 
  -3   0  15      265.23      250.08     17.35 o 
  -1   0  15      111.74       85.68     19.12 o 
   1   0  15     1727.02     1966.31     34.04 o 
   3   0  15      305.94      306.65     25.45 o 
   5   0  15        1.49       -6.11     28.77 o 
  -6   1  15      232.23      244.90     20.23 o 
  -5   1  15       65.99       77.10     16.28 o 
  -4   1  15        2.57       -9.28     12.56 o 
  -3   1  15       86.16       85.05     13.27 o 
  -2   1  15     2356.37     2224.40     36.93 o 
  -1   1  15       46.15       43.75     16.97 o 
   0   1  15      917.07      875.10     23.36 o 
   1   1  15      937.36      996.39     33.69 o 
   2   1  15     1642.46     1566.93     29.43 o 
   3   1  15       70.00       62.90     13.51 o 
   4   1  15        7.94        4.47     15.14 o 
   5   1  15       20.73       14.73     13.86 o 
   6   1  15       41.37       29.17     15.57 o 
  -6   2  15        2.22        3.74     28.77 o 
  -5   2  15      841.82      854.51     22.84 o 
  -4   2  15        2.41       12.90     13.52 o 
  -3   2  15      274.25      257.32     20.29 o 
  -2   2  15      359.63      289.52     19.71 o 
  -1   2  15      596.11      590.79     19.49 o 
   0   2  15       87.17      113.71     16.23 o 
   1   2  15     2145.17     2100.10     37.16 o 
   2   2  15       98.26       91.27     15.46 o 
   3   2  15       89.32       96.63     15.20 o 
   4   2  15       61.55       47.85     19.87 o 
   5   2  15      248.31      268.82     17.81 o 
  -5   3  15        0.01      -13.00     15.93 o 
  -4   3  15      820.66      808.93     51.76 o 
  -3   3  15      441.26      376.27     30.18 o 
  -2   3  15      729.04      627.40     24.17 o 
  -1   3  15       83.01       63.97     15.71 o 
   0   3  15      770.68      749.83     28.86 o 
   1   3  15      585.63      582.34     21.62 o 
   2   3  15      252.43      211.64     18.30 o 
   3   3  15      106.35      123.81     16.91 o 
   4   3  15      432.93      442.12     30.56 o 
   5   3  15        0.58        0.19     16.74 o 
  -4   4  15        6.27        4.53     14.57 o 
  -3   4  15       79.21      100.74     18.52 o 
  -2   4  15       62.33       42.10     17.96 o 
  -1   4  15       15.61       21.58     20.54 o 
   0   4  15      262.80      240.66     24.53 o 
   1   4  15      109.51       86.33     22.84 o 
   2   4  15       97.62       98.97     16.11 o 
   3   4  15      161.13      191.02     26.03 o 
   4   4  15        3.33        5.93     23.87 o 
  -3   5  15        7.44        6.31     29.28 o 
  -2   5  15      503.40      449.23     73.81 o 
  -1   5  15      181.54      155.38     20.28 o 
   0   5  15        3.48       -6.99     21.11 o 
   1   5  15        8.03        2.43     17.82 o 
   2   5  15      266.94      229.54     33.38 o 
  -6   0  16      158.32      162.52     23.42 o 
  -4   0  16      732.05      714.85     27.00 o 
  -2   0  16       14.30       15.80     12.32 o 
   0   0  16     4926.18     4886.88     92.58 o 
   2   0  16      682.79      741.46     31.97 o 
   4   0  16       90.74      108.59     21.24 o 
   6   0  16      199.72      238.48     28.80 o 
  -6   1  16       43.33       49.57     16.92 o 
  -5   1  16      216.62      207.40     18.84 o 
  -4   1  16      277.56      230.92     16.02 o 
  -3   1  16     1501.10     1380.44     27.81 o 
  -2   1  16      221.96      199.22     14.30 o 
  -1   1  16      191.47      194.17     19.93 o 
   0   1  16       18.66       26.77     11.90 o 
   1   1  16      225.81      255.31     14.49 o 
   2   1  16       24.80       31.02     11.09 o 
   3   1  16      390.55      392.92     18.39 o 
   4   1  16       71.43       58.37     16.60 o 
   5   1  16       80.50       79.68     14.87 o 
   6   1  16       34.75       34.10     15.02 o 
  -6   2  16       86.29      103.49     22.32 o 
  -5   2  16       59.61       46.21     14.59 o 
  -4   2  16        7.81       18.09     15.93 o 
  -3   2  16      254.97      250.63     21.24 o 
  -2   2  16      619.43      574.61     23.81 o 
  -1   2  16      411.15      425.62     18.65 o 
   0   2  16     1312.13     1287.93     30.79 o 
   1   2  16      192.51      187.35     16.43 o 
   2   2  16      367.39      350.11     20.33 o 
   3   2  16       94.80       86.84     15.63 o 
   4   2  16        3.56       30.36     22.63 o 
   5   2  16       45.95       47.12     14.99 o 
  -5   3  16      287.90      298.48     16.34 o 
  -4   3  16        7.69       19.34     18.18 o 
  -3   3  16      170.15      190.21     22.43 o 
  -2   3  16      206.29      199.71     23.29 o 
  -1   3  16      903.45      936.39     31.85 o 
   0   3  16        1.29       -2.88     18.46 o 
   1   3  16       46.15       27.05     15.72 o 
   2   3  16      271.64      242.19     18.25 o 
   3   3  16      349.43      317.78     21.35 o 
   4   3  16        1.54        1.68     16.09 o 
   5   3  16       34.90       46.55     17.18 o 
  -4   4  16      159.83      148.60     16.10 o 
  -3   4  16        3.25       18.00     17.59 o 
  -2   4  16      371.57      376.73     22.74 o 
  -1   4  16       48.97       47.10     20.92 o 
   0   4  16      749.42      761.58     32.14 o 
   1   4  16       20.53       18.60     25.87 o 
   2   4  16      102.07      109.74     21.73 o 
   3   4  16       11.91       14.47     17.70 o 
   4   4  16      162.51      150.60     27.87 o 
  -3   5  16      379.70      430.58     37.97 o 
  -2   5  16       11.93       20.25     22.38 o 
  -1   5  16        5.56        2.00     21.82 o 
   0   5  16        1.25        4.24     19.37 o 
   1   5  16       54.88       60.86     20.19 o 
   2   5  16        9.26      -27.65     27.65 o 
  -5   0  17      397.50      380.36     30.60 o 
  -3   0  17      237.28      228.12     18.05 o 
  -1   0  17     3061.87     3039.92     84.71 o 
   1   0  17        0.76       -7.08     24.31 o 
   3   0  17        1.14      -24.45     24.45 o 
   5   0  17       64.06       74.93     20.22 o 
  -6   1  17       16.41       16.59     15.30 o 
  -5   1  17      367.56      352.09     20.82 o 
  -4   1  17       76.46       61.62     13.40 o 
  -3   1  17      144.12      126.91     15.24 o 
  -2   1  17      968.13      890.50     26.81 o 
  -1   1  17     1752.39     1779.79     74.23 o 
   0   1  17     2072.62     2263.21     46.20 o 
   1   1  17        0.86       -8.55     13.17 o 
   2   1  17      764.68      704.50     20.44 o 
   3   1  17       20.76       10.78     13.70 o 
   4   1  17       38.76       24.79     15.96 o 
   5   1  17       25.08       32.32     13.85 o 
   6   1  17       39.84       46.38     20.16 o 
  -6   2  17        4.60      -15.57     18.65 o 
  -5   2  17      534.04      493.36     22.22 o 
  -4   2  17       19.92       24.42     16.03 o 
  -3   2  17      348.63      327.49     23.17 o 
  -2   2  17       49.80       50.00     16.20 o 
  -1   2  17      887.53      893.72     27.99 o 
   0   2  17        5.28        2.80     13.61 o 
   1   2  17      155.95      149.09     16.88 o 
   2   2  17       69.82       65.54     13.57 o 
   3   2  17      118.47      121.63     16.29 o 
   4   2  17        2.32        6.44     21.47 o 
   5   2  17      108.98       95.30     15.84 o 
  -5   3  17        7.96       18.41     12.93 o 
  -4   3  17      148.07      168.04     18.45 o 
  -3   3  17       73.01       59.88     17.70 o 
  -2   3  17      151.11      129.97     22.35 o 
  -1   3  17      515.14      491.95     26.88 o 
   0   3  17       42.00       49.16     19.92 o 
   1   3  17        4.38        2.99     15.44 o 
   2   3  17     1443.89     1374.23     32.21 o 
   3   3  17      245.65      216.79     20.33 o 
   4   3  17      171.25      157.44     17.39 o 
   5   3  17       10.84       16.61     15.61 o 
  -4   4  17       29.22       18.71     15.96 o 
  -3   4  17      306.10      274.66     19.51 o 
  -2   4  17       23.36       16.55     19.50 o 
  -1   4  17       72.33       67.73     21.41 o 
   0   4  17        0.22       12.13     25.75 o 
   1   4  17       45.80       49.48     27.26 o 
   2   4  17      141.93      123.56     20.54 o 
   3   4  17       18.78       38.05     16.60 o 
   4   4  17        2.74      -15.88     22.64 o 
  -2   5  17      112.95      103.61     21.76 o 
  -1   5  17       74.05       67.39     20.63 o 
   0   5  17       75.48       40.87     18.70 o 
   1   5  17      106.35       94.98     27.45 o 
   2   5  17       97.86       40.80     26.85 o 
  -6   0  18       53.17       49.97     19.83 o 
  -4   0  18       13.54       12.08     16.35 o 
  -2   0  18     1207.00     1048.58     39.87 o 
   0   0  18     3853.09     4245.98     45.11 o 
   2   0  18      140.28      165.97     23.83 o 
   4   0  18      240.92      254.98     36.71 o 
   6   0  18        1.93        8.64     18.24 o 
  -6   1  18       98.26       92.31     16.10 o 
  -5   1  18      290.41      227.02     22.30 o 
  -4   1  18      799.43      731.37     29.11 o 
  -3   1  18      629.88      572.34     21.38 o 
  -2   1  18       40.31       21.07     14.13 o 
  -1   1  18      232.81      220.45     47.01 o 
   0   1  18       74.62       84.81     11.69 o 
   1   1  18      103.45       91.17     12.67 o 
   2   1  18       37.41       36.60     13.06 o 
   3   1  18      220.29      192.81     16.43 o 
   4   1  18        4.29      -11.38     16.57 o 
   5   1  18        7.72        4.51     12.88 o 
  -6   2  18       75.28       91.53     20.89 o 
  -5   2  18       41.83       38.76     17.92 o 
  -4   2  18      276.34      278.71     19.94 o 
  -3   2  18      537.80      536.94     26.76 o 
  -2   2  18      442.71      427.78     28.53 o 
  -1   2  18       40.58       44.96     17.30 o 
   0   2  18     1010.23      965.23     24.74 o 
   1   2  18       29.94       12.78     14.95 o 
   2   2  18      378.79      362.35     18.36 o 
   3   2  18       21.43       16.35     14.66 o 
   4   2  18      239.16      214.72     28.65 o 
   5   2  18       80.15       69.08     14.74 o 
  -5   3  18      130.84      136.54     15.12 o 
  -4   3  18       29.21       22.60     15.08 o 
  -3   3  18      422.27      415.51     23.57 o 
  -2   3  18        5.30       -0.97     16.23 o 
  -1   3  18      220.77      257.45     22.75 o 
   0   3  18       73.12       93.10     39.74 o 
   1   3  18      210.40      161.82     17.59 o 
   2   3  18      134.29      109.97     18.40 o 
   3   3  18       23.25       14.09     16.17 o 
   4   3  18       10.73       22.44     21.19 o 
   5   3  18       82.01       96.66     15.92 o 
  -4   4  18       44.89       25.46     15.26 o 
  -3   4  18       51.81       43.91     19.08 o 
  -2   4  18      278.16      286.56     28.92 o 
  -1   4  18       54.14       55.91     19.92 o 
   0   4  18       11.10       12.85     27.73 o 
   1   4  18       39.54       31.94     27.46 o 
   2   4  18      187.45      182.67     20.68 o 
   3   4  18      103.32      108.59     26.51 o 
   4   4  18       98.57       86.34     21.79 o 
  -2   5  18       15.43       20.80     20.82 o 
  -1   5  18       39.28       61.79     35.92 o 
   0   5  18        1.54      -21.96     22.32 o 
   1   5  18      135.96      127.80     19.63 o 
  -5   0  19      268.06      281.00     37.34 o 
  -3   0  19      301.10      321.64     26.00 o 
  -1   0  19     2353.85     2402.27     63.07 o 
   1   0  19      145.05      155.87     21.99 o 
   3   0  19      808.00      778.17     80.09 o 
   5   0  19      108.68      105.52     21.02 o 
  -6   1  19       35.07       37.35     14.36 o 
  -5   1  19      100.72       98.06     19.69 o 
  -4   1  19      486.01      428.42     40.76 o 
  -3   1  19      124.96      126.15     18.28 o 
  -2   1  19     1007.93     1001.04     36.27 o 
  -1   1  19        7.79       18.40     18.60 o 
   0   1  19     1752.93     1912.76     26.61 o 
   1   1  19       59.28       67.44     14.36 o 
   2   1  19      177.96      171.67     15.10 o 
   3   1  19       47.85       41.05     12.89 o 
   4   1  19       87.13       75.91     17.94 o 
   5   1  19        0.62        1.96     12.42 o 
  -6   2  19        4.28       -8.03     21.49 o 
  -5   2  19        1.14      -18.42     18.42 o 
  -4   2  19        1.52        3.53     15.75 o 
  -3   2  19      194.41      190.90     21.54 o 
  -2   2  19        6.54       14.13     20.43 o 
  -1   2  19       34.62       37.90     17.93 o 
   0   2  19        0.12       19.33     14.40 o 
   1   2  19      342.88      326.94     20.17 o 
   2   2  19        0.18        4.45     13.60 o 
   3   2  19        0.85        1.49     14.73 o 
   4   2  19       20.65        7.51     22.24 o 
   5   2  19       62.28       67.60     14.10 o 
  -5   3  19        0.25      -13.21     13.21 o 
  -4   3  19      761.83      766.87     39.70 o 
  -3   3  19        4.25       13.33     21.22 o 
  -2   3  19      183.03      165.24     22.85 o 
  -1   3  19       95.25       86.99     28.25 o 
   0   3  19      337.72      367.44     33.29 o 
   1   3  19        1.19        6.59     14.86 o 
   2   3  19      328.72      332.74     21.14 o 
   3   3  19        0.16        8.23     15.54 o 
   4   3  19       28.16       44.80     15.32 o 
  -4   4  19       15.99       13.06     25.37 o 
  -3   4  19       26.58       28.16     20.76 o 
  -2   4  19        7.30       -8.75     18.76 o 
  -1   4  19      474.30      476.42     28.98 o 
   0   4  19      155.38      157.79     28.75 o 
   1   4  19      119.48      150.72     28.21 o 
   2   4  19        0.05       -1.15     15.74 o 
   3   4  19      265.87      275.43     33.65 o 
  -2   5  19       87.77       84.42     27.91 o 
  -1   5  19       44.10       31.20     19.74 o 
   0   5  19        7.67        8.09     17.65 o 
   1   5  19       32.44        3.62     20.58 o 
  -6   0  20      155.10      168.14     20.43 o 
  -4   0  20       10.78       24.50     21.89 o 
  -2   0  20     3221.31     3076.19    101.71 o 
   0   0  20      195.99      188.16     31.33 o 
   2   0  20      173.34      179.78     24.84 o 
   4   0  20      152.50      167.59     22.46 o 
  -6   1  20        0.01       13.58     14.23 o 
  -5   1  20       43.43       47.21     18.60 o 
  -4   1  20       18.77        6.24     15.52 o 
  -3   1  20       19.29       33.54     17.01 o 
  -2   1  20      102.83      116.94     16.91 o 
  -1   1  20      134.68      138.83     17.58 o 
   0   1  20      446.85      452.44     16.92 o 
   1   1  20      716.50      720.48     22.96 o 
   2   1  20       19.27       21.38     13.97 o 
   3   1  20      185.20      190.20     15.89 o 
   4   1  20       10.84       11.52     16.32 o 
   5   1  20      121.00      127.80     13.37 o 
  -5   2  20        0.00        8.45     16.23 o 
  -4   2  20     1137.84     1123.38     43.26 o 
  -3   2  20        0.52       -7.17     23.09 o 
  -2   2  20     1485.77     1473.53     45.66 o 
  -1   2  20        1.15        9.69     17.80 o 
   0   2  20      637.16      664.56     22.67 o 
   1   2  20       68.73       57.52     15.61 o 
   2   2  20      376.35      414.43     19.45 o 
   3   2  20      270.40      228.78     20.64 o 
   4   2  20        5.14       -8.01     22.15 o 
   5   2  20        6.37        8.31     12.34 o 
  -5   3  20      155.82      236.11     24.91 o 
  -4   3  20        0.00       17.17     19.15 o 
  -3   3  20        4.60       30.83     25.12 o 
  -2   3  20       36.13       30.20     20.87 o 
  -1   3  20       66.81       82.90     21.71 o 
   0   3  20        3.27       23.69     20.58 o 
   1   3  20      378.77      358.64     20.95 o 
   2   3  20        9.91        9.25     14.50 o 
   3   3  20      169.96      180.49     21.63 o 
   4   3  20        5.90       15.68     15.09 o 
  -4   4  20      146.33      136.97     19.16 o 
  -3   4  20       24.74       38.10     18.41 o 
  -2   4  20      242.54      253.01     23.07 o 
  -1   4  20        5.75       33.72     20.89 o 
   0   4  20       13.80        6.29     27.14 o 
   1   4  20       99.41      143.12     32.14 o 
   2   4  20       37.71       39.69     15.70 o 
   3   4  20       96.94       64.13     19.83 o 
  -2   5  20        0.00        5.89     27.22 o 
  -1   5  20       61.67       59.83     24.79 o 
   0   5  20        1.16       -9.67     16.45 o 
   1   5  20       87.68       55.09     16.51 o 
  -5   0  21        1.04      -14.94     27.47 o 
  -3   0  21      864.79      850.14     35.84 o 
  -1   0  21        5.96       16.02     26.03 o 
   1   0  21      988.40      972.84     38.11 o 
   3   0  21      627.70      608.74     45.70 o 
   5   0  21       95.53       46.84     24.85 o 
  -6   1  21      137.28      124.66     23.76 o 
  -5   1  21       10.67       -3.94     16.58 o 
  -4   1  21      328.11      341.29     21.94 o 
  -3   1  21      537.77      497.86     35.01 o 
  -2   1  21     2362.50     2328.56     42.47 o 
  -1   1  21      185.53      185.39     16.37 o 
   0   1  21      191.82      190.22     14.25 o 
   1   1  21       72.75       89.42     15.84 o 
   2   1  21        0.61       -0.64     14.25 o 
   3   1  21       23.50       16.12     13.67 o 
   4   1  21        0.27        7.27     16.18 o 
   5   1  21       13.72       16.11     12.45 o 
  -5   2  21       72.66       83.52     16.57 o 
  -4   2  21        9.45        8.75     18.52 o 
  -3   2  21       70.93       85.62     24.82 o 
  -2   2  21      105.95      122.97     20.86 o 
  -1   2  21        3.08       -0.46     19.12 o 
   0   2  21       92.48       86.15     15.64 o 
   1   2  21      324.86      321.89     21.23 o 
   2   2  21        0.87       -1.25     14.72 o 
   3   2  21      366.77      354.91     22.67 o 
   4   2  21       27.71       15.42     18.90 o 
   5   2  21       84.55       90.94     12.33 o 
  -5   3  21        7.83        9.89     14.81 o 
  -4   3  21      245.43      262.89     22.09 o 
  -3   3  21      173.32      154.16     22.11 o 
  -2   3  21        9.69       54.60     27.91 o 
  -1   3  21       33.67       25.88     29.56 o 
   0   3  21     1412.79     1542.31     50.48 o 
   1   3  21       86.19       69.08     17.11 o 
   2   3  21        0.44        0.67     14.17 o 
   3   3  21       25.50       40.83     17.01 o 
   4   3  21       27.19       44.88     14.71 o 
  -4   4  21       24.10       16.55     17.88 o 
  -3   4  21       30.61       33.54     14.42 o 
  -2   4  21       17.15       24.50     19.56 o 
  -1   4  21      178.35      193.46     28.07 o 
   0   4  21        0.22        5.16     25.25 o 
   1   4  21       57.18      116.85     41.02 o 
   2   4  21       49.34       43.62     19.01 o 
   3   4  21      174.26      217.26     27.27 o 
  -1   5  21        4.12      -17.59     17.81 o 
   0   5  21       25.38       35.92     14.96 o 
   1   5  21       82.85       45.00     23.99 o 
  -6   0  22       28.25       85.82     25.85 o 
  -4   0  22      504.31      523.58     62.80 o 
  -2   0  22     1062.86     1116.31     54.17 o 
   0   0  22      729.28      781.89     47.28 o 
   2   0  22        1.79        6.72     23.45 o 
   4   0  22       57.96       39.20     15.95 o 
  -6   1  22        0.93       -1.17     22.13 o 
  -5   1  22       51.98       51.04     17.05 o 
  -4   1  22       90.95       87.60     16.23 o 
  -3   1  22      142.59      136.45     16.15 o 
  -2   1  22       21.32       17.22     21.16 o 
  -1   1  22      641.70      660.78     19.76 o 
   0   1  22      111.65      111.36     15.40 o 
   1   1  22      419.63      407.98     20.66 o 
   2   1  22       44.43       41.15     15.32 o 
   3   1  22      274.97      259.90     23.37 o 
   4   1  22       86.48       84.87     17.04 o 
   5   1  22       94.65       80.79     19.62 o 
  -5   2  22        5.48        5.36     15.42 o 
  -4   2  22      234.11      243.33     21.94 o 
  -3   2  22        1.28        1.46     23.00 o 
  -2   2  22      217.61      250.22     24.17 o 
  -1   2  22        0.54      -18.61     18.61 o 
   0   2  22        1.50        9.43     15.68 o 
   1   2  22        0.88       19.37     15.51 o 
   2   2  22      341.23      372.12     20.78 o 
   3   2  22      185.15      161.37     19.91 o 
   4   2  22       12.98       -0.31     15.77 o 
  -5   3  22       80.66       60.12     25.31 o 
  -4   3  22       54.37       44.45     15.69 o 
  -3   3  22      202.11      234.97     38.83 o 
  -2   3  22       16.82       -3.42     20.71 o 
  -1   3  22      405.76      519.70     36.80 o 
   0   3  22       53.12       34.50     21.36 o 
   1   3  22        5.78        5.62     16.92 o 
   2   3  22        2.37      -13.94     14.10 o 
   3   3  22      138.94      168.27     20.29 o 
   4   3  22       30.03       59.29     16.43 o 
  -3   4  22       23.53       30.32     15.55 o 
  -2   4  22        9.13       27.21     21.94 o 
  -1   4  22        0.68      -13.78     24.45 o 
   0   4  22      239.00      211.57     29.98 o 
   1   4  22       35.86       94.30     25.91 o 
   2   4  22      104.54      128.63     18.00 o 
  -1   5  22       64.51       92.18     24.81 o 
   0   5  22       93.27      113.48     17.34 o 
  -5   0  23      469.35      513.87     29.44 o 
  -3   0  23        0.36       11.80     20.92 o 
  -1   0  23      350.48      317.19     39.30 o 
   1   0  23       16.97       18.33     21.58 o 
   3   0  23      222.73      234.16     28.40 o 
   5   0  23       14.50      -14.60     19.33 o 
  -5   1  23       58.77       39.60     19.98 o 
  -4   1  23      114.77      138.48     18.44 o 
  -3   1  23      540.23      497.35     22.05 o 
  -2   1  23      372.06      356.18     28.85 o 
  -1   1  23      296.71      293.11     16.36 o 
   0   1  23        3.77        2.31     15.27 o 
   1   1  23       70.59       73.14     17.55 o 
   2   1  23       92.85      110.23     15.79 o 
   3   1  23       68.52       58.70     19.65 o 
   4   1  23      197.00      181.48     31.32 o 
   5   1  23        7.34       -0.73     15.23 o 
  -5   2  23       38.24       78.42     51.25 o 
  -4   2  23        2.34        9.56     18.97 o 
  -3   2  23      964.06     1050.48     80.19 o 
  -2   2  23       65.94       66.86     20.95 o 
  -1   2  23      465.35      472.56     26.99 o 
   0   2  23       22.83       21.15     19.07 o 
   1   2  23      969.40     1062.27     29.36 o 
   2   2  23       17.51       40.01     15.02 o 
   3   2  23       50.83       62.00     16.98 o 
   4   2  23        6.29        6.55     14.83 o 
  -4   3  23       69.10       88.28     17.37 o 
  -3   3  23       13.86       15.72     25.05 o 
  -2   3  23       74.91       57.73     30.44 o 
  -1   3  23       33.30       18.18     24.72 o 
   0   3  23      108.03      119.47     23.52 o 
   1   3  23        0.14        4.56     16.12 o 
   2   3  23      110.01      116.44     16.61 o 
   3   3  23       12.96       19.24     15.86 o 
   4   3  23        1.12       -4.66     15.21 o 
  -3   4  23       40.42       78.14     15.29 o 
  -2   4  23       37.12      -20.37     39.82 o 
  -1   4  23      188.13      213.61     35.71 o 
   0   4  23        9.02       17.33     24.55 o 
   1   4  23       78.03      112.70     24.26 o 
   2   4  23       26.85       20.50     16.65 o 
  -4   0  24      599.19      684.05     33.47 o 
  -2   0  24      218.26      201.14     37.40 o 
   0   0  24      193.83      191.89     36.48 o 
   2   0  24       45.27       57.75     25.37 o 
   4   0  24      347.90      350.86     24.75 o 
  -5   1  24       49.16       57.44     18.38 o 
  -4   1  24       52.89       44.68     16.10 o 
  -3   1  24      559.38      601.47     36.36 o 
  -2   1  24      180.64      195.57     21.11 o 
  -1   1  24      718.97      740.54     33.71 o 
   0   1  24       57.11       58.94     16.62 o 
   1   1  24      117.03      107.65     17.60 o 
   2   1  24       22.74        3.31     15.54 o 
   3   1  24       74.03       48.07     21.03 o 
   4   1  24       53.14       49.66     13.20 o 
  -5   2  24        0.28       -7.01     15.35 o 
  -4   2  24      170.39      192.89     31.47 o 
  -3   2  24       13.75       21.81     21.08 o 
  -2   2  24        1.50        5.30     20.53 o 
  -1   2  24        0.83        3.92     19.31 o 
   0   2  24       32.65       28.14     20.46 o 
   1   2  24      157.13      171.00     18.86 o 
   2   2  24      133.96      156.55     20.71 o 
   3   2  24       12.86       15.34     15.56 o 
   4   2  24       22.82       28.05     13.51 o 
  -4   3  24       14.21       20.29     15.74 o 
  -3   3  24       86.39       95.46     26.36 o 
  -2   3  24       84.81       88.67     21.65 o 
  -1   3  24      244.49      296.39     41.87 o 
   0   3  24        4.39       -1.51     20.25 o 
   1   3  24      265.98      235.80     22.75 o 
   2   3  24        0.36      -10.77     13.46 o 
   3   3  24      139.91      177.27     17.74 o 
  -3   4  24       22.85       50.24     14.48 o 
  -2   4  24       44.21       40.37     24.78 o 
  -1   4  24       78.54       95.03     24.63 o 
   0   4  24      212.12      298.50     28.69 o 
   1   4  24        0.97      -14.19     21.88 o 
   2   4  24       54.92       46.44     19.42 o 
  -5   0  25      324.54      362.90     36.66 o 
  -3   0  25      185.90      163.36     36.74 o 
  -1   0  25     1957.10     2106.84     73.13 o 
   1   0  25      205.11      220.64     29.32 o 
   3   0  25       77.83       75.60     23.62 o 
  -5   1  25        0.06       -2.12     18.83 o 
  -4   1  25      343.82      358.59     28.05 o 
  -3   1  25        0.78        5.81     18.05 o 
  -2   1  25      230.36      227.65     18.80 o 
  -1   1  25      103.01      116.77     14.81 o 
   0   1  25        6.20       12.72     15.62 o 
   1   1  25        2.99        1.35     15.47 o 
   2   1  25      161.27      152.82     19.52 o 
   3   1  25        7.47       16.74     15.67 o 
   4   1  25      134.04      127.73     15.91 o 
  -5   2  25        2.97       27.56     16.58 o 
  -4   2  25       21.59       19.40     14.90 o 
  -3   2  25      391.16      432.04     27.45 o 
  -2   2  25        0.46       -2.37     19.99 o 
  -1   2  25        3.82       14.38     18.51 o 
   0   2  25        5.99       -1.34     16.23 o 
   1   2  25      455.20      522.92     23.18 o 
   2   2  25        1.55        5.96     16.06 o 
   3   2  25       27.80       29.89     15.20 o 
   4   2  25       23.26       18.71     12.63 o 
  -4   3  25      211.52      236.73     24.58 o 
  -3   3  25       38.07       50.77     25.46 o 
  -2   3  25      123.68      119.20     29.49 o 
  -1   3  25       15.89       17.26     21.08 o 
   0   3  25       76.28      102.85     21.51 o 
   1   3  25       98.60       80.44     14.82 o 
   2   3  25       17.44        5.85     13.11 o 
   3   3  25        0.38       15.55     17.04 o 
  -3   4  25        4.14        2.08     23.83 o 
  -2   4  25      126.13      150.18     23.40 o 
  -1   4  25      207.18      220.01     25.86 o 
   0   4  25       16.00       41.81     20.91 o 
   1   4  25       10.40       -4.36     19.62 o 
   2   4  25       26.85       52.62     26.86 o 
  -4   0  26      184.40      202.63     35.38 o 
  -2   0  26      290.23      384.39     43.70 o 
   0   0  26       15.30        2.02     24.42 o 
   2   0  26        0.26        3.10     24.16 o 
   4   0  26      203.01      171.03     24.95 o 
  -5   1  26       52.72      102.30     26.79 o 
  -4   1  26       30.00       10.76     20.84 o 
  -3   1  26      185.90      236.06     31.01 o 
  -2   1  26      258.02      243.42     22.99 o 
  -1   1  26        6.87       -7.22     16.01 o 
   0   1  26       17.05       -2.69     16.76 o 
   1   1  26      354.05      418.49     22.67 o 
   2   1  26       65.19       48.40     16.79 o 
   3   1  26      161.46      141.72     19.64 o 
   4   1  26        0.22      -13.79     13.79 o 
  -5   2  26       19.18       19.05     23.78 o 
  -4   2  26      154.54      142.31     16.49 o 
  -3   2  26        0.25       13.10     15.90 o 
  -2   2  26      370.10      394.75     32.90 o 
  -1   2  26        4.62       19.54     19.57 o 
   0   2  26      292.12      284.50     20.07 o 
   1   2  26        0.71       -3.07     16.19 o 
   2   2  26       68.51       87.60     16.89 o 
   3   2  26        0.52        2.63     15.74 o 
   4   2  26        0.40      -14.48     14.48 o 
  -4   3  26       26.53       21.46     18.72 o 
  -3   3  26       78.33      136.59     17.79 o 
  -2   3  26       69.15       44.91     19.59 o 
  -1   3  26       49.40       71.14     21.19 o 
   0   3  26        3.41      -20.30     20.30 o 
   1   3  26      138.04      134.83     14.45 o 
   2   3  26        9.42       13.68     13.05 o 
   3   3  26       17.03       17.95     16.37 o 
  -2   4  26       47.91       43.13     18.72 o 
  -1   4  26        0.08       -1.94     20.00 o 
   0   4  26      263.57      303.36     24.86 o 
   1   4  26        0.26      -17.95     17.95 o 
  -5   0  27       89.48      130.17     27.16 o 
  -3   0  27      209.87      277.57     53.35 o 
  -1   0  27      180.25      190.81     37.89 o 
   1   0  27      457.83      473.03     53.44 o 
   3   0  27       24.55       28.18     21.89 o 
  -5   1  27       14.22        6.69     15.11 o 
  -4   1  27      170.06      200.52     24.93 o 
  -3   1  27       39.38       44.75     16.69 o 
  -2   1  27      107.66      118.84     21.25 o 
  -1   1  27       20.67       45.17     16.71 o 
   0   1  27       94.81      100.32     25.22 o 
   1   1  27        5.82       11.10     17.24 o 
   2   1  27      154.65      148.35     19.59 o 
   3   1  27        2.66      -17.95     17.95 o 
   4   1  27        2.33        6.36     12.74 o 
  -4   2  27      119.69      144.93     20.30 o 
  -3   2  27      138.43      174.57     17.44 o 
  -2   2  27        4.94       22.19     19.44 o 
  -1   2  27       94.49      142.63     32.36 o 
   0   2  27       17.77       21.38     16.86 o 
   1   2  27       11.82       13.02     16.01 o 
   2   2  27       67.45       68.61     16.02 o 
   3   2  27      107.75      134.22     21.73 o 
  -3   3  27       11.06       36.14     16.77 o 
  -2   3  27       23.50       41.20     19.42 o 
  -1   3  27        2.69       -0.75     20.99 o 
   0   3  27      271.67      313.15     29.70 o 
   1   3  27        0.31        1.93     13.54 o 
   2   3  27       11.15        7.98     15.53 o 
  -2   4  27        3.71       -2.71     17.56 o 
  -1   4  27      189.31      270.74     36.05 o 
   0   4  27       18.68       40.70     19.81 o 
   1   4  27       12.82      -24.87     24.87 o 
  -4   0  28       73.46       92.91     22.94 o 
  -2   0  28       36.79       33.05     34.57 o 
   0   0  28       88.88       76.10     24.20 o 
   2   0  28       93.72       98.50     25.35 o 
   4   0  28        7.10       22.41     22.28 o 
  -5   1  28      142.13       66.45     21.91 o 
  -4   1  28       46.12       44.93     14.83 o 
  -3   1  28      176.75      209.24     21.13 o 
  -2   1  28       57.00       43.29     19.25 o 
  -1   1  28      296.92      342.82     23.96 o 
   0   1  28      142.79      129.43     18.05 o 
   1   1  28      193.63      198.36     23.79 o 
   2   1  28        0.88       -7.30     16.94 o 
   3   1  28        7.34        6.47     14.47 o 
   4   1  28        0.01        1.20     13.74 o 
  -4   2  28       10.44        0.00     23.09 o 
  -3   2  28        0.00       15.54     15.02 o 
  -2   2  28      234.36      272.63     23.13 o 
  -1   2  28        2.57       23.48     19.77 o 
   0   2  28        0.32      -18.38     18.38 o 
   1   2  28       24.86       14.16     15.19 o 
   2   2  28      218.47      234.35     24.09 o 
   3   2  28        0.78        1.64     15.98 o 
  -3   3  28      110.21      147.18     15.96 o 
  -2   3  28        3.40       16.09     19.98 o 
  -1   3  28      129.86      163.25     23.81 o 
   0   3  28      125.90       94.71     24.79 o 
   1   3  28      100.10       85.80     13.53 o 
   2   3  28        2.28        8.84     15.73 o 
  -1   4  28        6.51       14.43     16.91 o 
   0   4  28       56.39       97.25     25.21 o 
  -3   0  29      160.07      142.03     34.90 o 
  -1   0  29     1217.28     1218.46    146.27 o 
   1   0  29       30.21       -7.96     23.55 o 
   3   0  29       24.96       28.81     24.78 o 
  -4   1  29       26.60       32.83     14.69 o 
  -3   1  29        3.60      -16.38     16.38 o 
  -2   1  29        6.03        3.58     24.45 o 
  -1   1  29       75.24       62.35     16.72 o 
   0   1  29       44.90       35.61     16.85 o 
   1   1  29      105.88       72.53     21.95 o 
   2   1  29      154.48      128.74     28.84 o 
   3   1  29        8.93       17.12     29.06 o 
  -4   2  29        0.86       10.69     14.72 o 
  -3   2  29      449.18      559.83     40.94 o 
  -2   2  29       11.11       47.61     18.12 o 
  -1   2  29       53.73       30.06     19.51 o 
   0   2  29        6.17       11.85     17.91 o 
   1   2  29      151.12      160.01     16.93 o 
   2   2  29        0.05       -1.13     12.43 o 
   3   2  29        2.69       -0.83     15.08 o 
  -3   3  29       38.01       73.74     17.83 o 
  -2   3  29       29.88       19.20     23.03 o 
  -1   3  29        3.74       44.09     17.66 o 
   0   3  29       32.50       59.18     15.20 o 
   1   3  29        4.71      -14.99     17.02 o 
  -4   0  30      238.34      164.91     30.99 o 
  -2   0  30      178.78      185.65     23.95 o 
   0   0  30      270.96      299.68     92.22 o 
   2   0  30      122.83       97.16     37.46 o 
  -4   1  30        9.75       13.55     19.26 o 
  -3   1  30       37.02       35.51     18.30 o 
  -2   1  30       46.69       69.50     19.54 o 
  -1   1  30      419.94      461.57     25.14 o 
   0   1  30       23.58       47.59     18.54 o 
   1   1  30       66.37       65.10     16.96 o 
   2   1  30       72.27       72.05     18.66 o 
   3   1  30        1.95       -5.59     15.69 o 
  -3   2  30       41.83       71.67     16.82 o 
  -2   2  30      133.76      141.45     22.04 o 
  -1   2  30        8.55       11.50     23.32 o 
   0   2  30        3.68       -4.61     14.91 o 
   1   2  30       10.42       13.10     14.80 o 
   2   2  30       96.70       99.78     13.85 o 
  -2   3  30       15.50       25.77     27.46 o 
  -1   3  30      122.11      119.15     17.80 o 
   0   3  30        2.96       13.41     13.93 o 
   1   3  30       18.24      -13.18     20.66 o 
  -3   0  31        0.52       29.23     27.79 o 
  -1   0  31       90.46      120.92     23.93 o 
   1   0  31       13.90        7.76     23.19 o 
   3   0  31        4.89       17.32     22.55 o 
  -4   1  31       17.69       54.06     23.49 o 
  -3   1  31        2.36       19.66     17.92 o 
  -2   1  31      151.99      163.10     24.87 o 
  -1   1  31       10.65      -14.39     19.66 o 
   0   1  31      153.33      177.29     25.93 o 
   1   1  31        8.15       14.10     17.38 o 
   2   1  31       30.96       17.95     15.83 o 
   3   1  31        5.13      -14.32     14.32 o 
  -3   2  31      218.06      262.18     90.58 o 
  -2   2  31       26.09       33.07     21.20 o 
  -1   2  31       10.62       15.24     21.79 o 
   0   2  31        0.16       17.53     14.75 o 
   1   2  31      173.98      177.73     20.10 o 
   2   2  31        0.43      -14.08     14.08 o 
  -2   3  31       52.83       53.70     23.50 o 
  -1   3  31        0.15       14.95     25.52 o 
   0   3  31       82.52       78.44     17.32 o 
  -2   0  32      105.33       95.47     41.03 o 
   0   0  32     1001.96      956.67    335.50 o 
   2   0  32       78.86       55.31     21.32 o 
  -3   1  32      119.46      108.23     29.84 o 
  -2   1  32        5.95        0.66     32.65 o 
  -1   1  32        3.45       15.73     18.71 o 
   0   1  32        0.94        5.25     17.07 o 
   1   1  32        0.44       -0.40     16.11 o 
   2   1  32       21.46        6.94     14.65 o 
  -3   2  32        3.27      -17.46     24.57 o 
  -2   2  32       72.55       42.62     37.27 o 
  -1   2  32       17.20       21.36     21.32 o 
   0   2  32       53.60       50.41     14.90 o 
   1   2  32        8.47       12.49     13.00 o 
   2   2  32       30.37       16.98     24.24 o 
  -3   0  33       73.10       44.44     25.65 o 
  -1   0  33        7.41       11.66     19.63 o 
   1   0  33       40.31       67.76     20.02 o 
  -3   1  33       16.32       -0.64     25.99 o 
  -2   1  33       54.13       50.75     19.07 o 
  -1   1  33       40.61       33.89     21.86 o 
   0   1  33      184.74      211.62     22.00 o 
   1   1  33       58.21       50.96     16.26 o 
   2   1  33       78.24       76.39     13.92 o 
  -2   2  33       51.46       30.52     25.28 o 
  -1   2  33       66.68       50.99     16.54 o 
   0   2  33        3.41        9.04     19.00 o 
   1   2  33        0.89       -4.54     13.64 o 
  -2   0  34        6.18        1.34     25.73 o 
   0   0  34       86.91       70.69     26.47 o 
  -2   1  34        2.85      -19.52     31.07 o 
  -1   1  34       40.07       42.00     16.48 o 
   0   1  34        4.82       11.89     14.59 o 
   1   1  34       15.60        3.41     13.94 o 
  -1   2  34        0.91       -2.52     16.20 o 
   0   2  34       27.90       12.92     15.77 o 
  -1   0  35      203.57      208.70     51.32 o 
   1   0  35       68.58       59.70     22.30 o 
  -2   1  35       26.37        5.05     23.97 o 
  -1   1  35       12.50       37.14     17.69 o 
   0   1  35       15.17        7.08     13.08 o 
   1   1  35        1.16       10.60     24.66 o 
   0   0  36       79.07       63.93     21.22 o 
                                                 
